# Supplementary material for: High-throughput glycomic analyses reveal unique oligosaccharide profiles of canine and feline milk samples
Source: PLoS One. 2020 Dec 3;15(12):e0243323. doi: 10.1371/journal.pone.0243323 (PMC7714234; doi:10.1371/journal.pone.0243323)
Supplement: S1 Table — Counts are notated according to diet consumed and post-partum day of milk sample collection. (XLSX) [file pone.0243323.s001.xlsx]

## Sheet: Sheet 1
Diet	Day	300000a	DFLNHb	LNnH	300000b	LNnT	3'SL	LNFP II	IFLNH III	MFpLNH IV	520000a	300000c	620000	520000b	2'FL	411000	400000b	522000	332000	3'FL	520100	400000c	6'SL	521000b	400000a	300000d	DFpLNH II	201100	312001	200010	521000a	LDFT	LNT	411100
1	8	0	4810840	5656577	10770288	4145433	2840679	4090273	0	1147172	595497	3158659	329296	159287	74497	144160	867243	115735	232142	266890	133035	137241	0	121532	5346137	132139	50887	0	152151	70735	0	0	122759	0
1	10	27281334	32575191	13789069	26640432	12128082	8225370	13670470	11975418	9993018	2993223	9778335	1712381	549223	261931	1334318	1855967	2032848	1717735	2003394	537459	515155	189988	1227914	829294	951388	1003948	445330	622867	78714	85773	150470	355315	306570
1	12	17209939	18527619	14222478	21505473	9197724	7840989	9751000	9051985	7380865	2067503	4090945	921176	470327	290448	497725	1068155	428689	1325930	696547	705951	265151	207231	429240	2158799	322754	323453	105503	486722	254655	0	58400	235654	177866
1	14	23167634	10258811	16442882	14091923	5435599	7523520	6552531	0	4219547	4429213	4397717	1525958	1625847	1828289	1146536	622013	766251	365513	575063	680702	370238	663542	655237	1081399	0	173146	108502	446613	1011691	106677	200841	0	0
1	16	10438085	11100321	3352663	13402941	2758061	4192863	7851385	2726785	2093835	278366	2632235	93547	0	178094	219812	427725	130647	628319	949370	42451	116684	0	0	4863674	122922	184916	140187	150254	82275	0	0	143868	0
1	18	5977970	11835061	5701312	7641678	4039347	3913256	8902144	4251567	3172297	345823	1670083	0	121062	163815	112156	213647	122576	644175	366055	94429	95036	159725	134600	1919122	0	124627	0	152179	0	0	0	145664	0
1	20	18998990	22884274	9417308	12255233	5192536	7107326	11575190	5794813	4845921	1134798	2227811	537879	325127	0	324064	300576	282648	1351694	405721	299343	158003	394294	222098	898915	222068	303977	136321	263954	130525	0	38702	258447	55088
1	22	14548052	17397004	7029352	12438805	4419595	9261418	8749822	4650549	3546644	1076235	2499510	717006	284221	477740	447518	718966	306416	1225637	349628	402411	167989	281575	0	1100243	207081	318734	195787	414513	166418	0	61755	208642	90483
1	24	15021030	22560019	8226986	14345234	4318739	11307774	10723055	5717354	4667533	1363762	2378043	988478	254851	1633069	723877	344904	443928	2425578	1283951	550727	197546	232467	247014	493804	499621	562736	802668	603121	133662	0	227412	235676	143447
1	26	11856316	22580507	6408335	12277126	3879903	8475913	12429636	0	3648316	1206130	2081673	879957	259131	1493850	522231	302961	356871	1687900	1420148	393570	169264	210111	242918	473053	411953	508891	528454	556496	90791	0	180362	253922	63280
1	28	3746246	12324853	7821256	12691141	3272289	8605604	7591351	4400506	3380803	1312133	1605310	930158	254233	466658	576825	565275	347065	978496	844025	781916	245465	576854	38206	1581944	294794	267402	241746	453525	257621	0	103790	136661	153566
1	8	30452820	10361682	9937289	13165561	3357100	3840530	7670348	0	3263488	3219079	2923612	1758099	1112246	1341801	1430459	276342	780899	931850	1928208	381771	286117	587616	572476	294502	422947	197103	209486	649042	699833	68326	150105	112806	141254
1	10	16669932	4310703	2902265	11319158	1511921	2470833	5848722	1563139	1143374	666246	3201306	464659	265887	564325	270381	277908	234907	99274	1176527	100838	161464	0	256244	1808269	126238	44333	52688	184386	83459	0	73029	58652	0
1	12	19225731	9625346	4963433	10953593	2672326	4280458	6539616	0	1557058	1878684	2789823	850475	684202	1954764	799964	1176692	382511	379423	1098022	315264	296596	120717	280648	832857	0	169439	123381	517364	186964	0	307547	102522	45987
1	14	13227923	7739767	13920978	15342608	5181159	9875280	5139101	0	3250457	3421676	3894579	842223	1386870	1871313	897511	563709	373870	282277	1319398	465387	368988	758591	0	1000560	258570	125208	134380	319072	815667	0	222123	78097	0
1	16	12762029	37614769	2457549	5084795	4716124	6292448	19954091	4841467	3622168	103770	2113639	0	0	14379468	941168	143190	922835	1736934	2291798	0	135108	0	57639	0	769419	1424553	534242	802740	40778	0	931134	386352	272682
1	18	41017505	12602076	18414960	19902562	6938593	21969648	7116612	6284238	5577386	4049673	4780502	1189126	1168866	2587959	1741970	1502112	1028819	460433	1226931	934475	474529	1026879	347094	806606	363344	172239	267788	292504	1196863	127798	165775	147195	122709
1	22	21549906	17340238	8764422	12326800	4205036	11526996	9481662	0	3930795	2392718	2403735	808161	629997	8592384	1669406	513310	873265	1076547	2385687	516033	281323	438801	0	193874	433772	458689	648706	603863	626294	53859	705378	173796	193328
1	24	23161955	25991089	7644300	17694124	5265938	14899537	13196350	5873085	4998108	1539078	3492304	374140	313966	16014947	2063404	541880	821782	1717344	5020192	452668	265692	543064	49764	46675	691640	935292	1473250	848870	614375	33782	1228690	264041	320661
1	26	37576940	18980251	10012574	15663944	4118867	20636809	8511752	0	4676082	2950237	3187594	1369591	982290	4605591	2294327	2219678	1437966	949407	0	1045608	624574	1549858	300253	294683	449040	280895	647675	463225	452861	125846	340601	203080	237556
1	28	34014686	19142576	19244344	14603677	8428719	21073763	10219637	9315480	8390211	4269213	5509705	1040474	1492961	3371777	2232493	1758931	1495379	1052126	897465	637433	670566	1607568	606611	0	542461	258631	342294	299172	264599	214969	191908	204596	127648
1	30	35555127	11125696	18436673	11678379	8283422	18072692	6422789	7118677	6443613	4800250	4956850	1104097	1586775	1719523	1835312	766433	679474	600996	737111	752805	430873	2262897	389978	585879	380631	0	323961	162283	473643	137528	66180	117677	128383
1	8	19674110	9489545	23389715	17541375	14420866	6519866	8177765	0	6290822	3887761	2988623	2405587	1839426	253842	509861	786195	277135	371517	193339	1010929	290529	169290	0	3107780	166999	179351	0	125444	150710	146567	74984	257360	0
1	10	10644238	13468523	17437341	12047717	13792364	4596251	10842325	0	7638349	3718523	1948202	1635035	1544579	491346	428832	640229	170382	983413	346914	584673	162256	0	0	572472	184360	384243	59370	427271	181955	102728	94615	211533	0
1	12	11343893	11108029	13524052	11002372	9437732	4347601	9414127	6584033	4972937	2194010	2445746	1108785	924153	255137	319087	398645	161896	435334	317175	325017	221482	116019	0	659314	144298	0	0	140078	90290	71540	50440	175640	0
1	14	8626848	14106439	13456141	7275974	8328019	5637523	10343866	6376894	5170809	2425458	1549514	1118165	1007150	454607	506691	442467	175693	917287	266495	528329	164414	224541	72869	553733	136403	360454	46244	268183	190323	0	75633	166346	0
1	16	16836265	14966422	18865253	10331273	10639984	7954435	10004774	7954286	6567438	4170005	1733374	1692675	1963956	1038300	816548	499980	277233	1103876	410507	1184326	219345	529737	108704	240399	233056	428310	123972	427883	185887	121010	109554	172204	0
1	18	21170147	17091501	26494143	11987170	11929431	9952387	9761246	8889634	7429579	4921697	2523682	1583718	2338159	1330272	1383992	580432	435393	1256868	562416	1265378	239433	1021351	157279	208943	297487	424415	139839	393086	143392	126884	112243	105466	0
1	20	17177375	21447352	30918030	14546977	13624848	11573606	10633504	12011361	9152720	5338232	3174115	1718909	2147829	1834118	1784462	798085	640466	1627133	714362	1363850	240159	1829424	176489	191799	380982	559208	229035	491487	175212	184674	139367	196281	117564
1	22	30475384	31361003	32611176	19045277	15532057	16245625	15212149	16195749	12491437	8022065	3927773	2960018	3140630	2370136	2472521	1312418	1521313	2398122	1309524	2206789	359956	1693335	339247	143041	589396	1016165	610939	635537	136157	318036	251666	290896	214322
1	24	27710359	14368023	18869367	12769759	7943741	13586646	9948377	7240915	6184189	3097103	2199475	1398483	1304540	733274	1283704	717068	461562	693486	481550	1026574	301645	870408	171918	643913	326813	312188	230430	314357	276698	85725	179133	44423	0
1	26	25677843	12535811	11379394	10355253	7499809	16288542	9811882	6128770	5135179	2751349	2920628	1254379	1192370	689555	974700	634905	228879	642832	526901	831592	398531	1582057	129837	858009	321474	230202	433518	216081	0	0	116655	0	0
1	28	26254338	16845172	18421084	15401298	8811730	16392222	13657877	6611546	6260794	2125339	3142649	935316	894756	754059	845253	493038	238868	886422	1093919	447925	282720	941273	128587	685583	297281	240663	169324	201594	158032	0	92780	206558	0
1	30	21261726	19125936	13499496	12518504	8883460	20987106	10679991	8739196	6789208	3995905	4341692	2133830	1982471	1119011	1846983	862447	624834	1562251	745488	1060463	416628	3057296	167734	288948	549283	457241	553039	373541	185790	87785	130472	0	127136
1	32	23004743	17421636	11263704	11771829	6908676	20305263	11211120	5624168	4925342	2792723	4335745	1374190	1304313	744671	1692684	592374	303592	1119639	1356852	650966	283567	1680420	111537	312297	438700	251557	706552	262144	157260	0	104569	178018	0
1	34	19292380	19596172	11524379	15690419	6907496	20519266	9721084	7770678	5846425	3011371	5760970	1211391	1230642	1191369	2527918	1059308	542990	1386459	1904388	967279	299939	2747120	98302	142405	600281	431270	1191035	463009	104650	56351	142202	215955	202974
1	8	0	2.4833e+07	3.67904e+06	0	7.03937e+06	7.08011e+06	0	5.47878e+06	9.29074e+06	615275	0	1.01106e+06	0	244662	1.17026e+07	0	4.10054e+06	1.05477e+06	0	381990	0	0	0	0	176175	0	655725	1.7576e+06	0	0	0	0	214085
1	10	0	2.17479e+07	5.15506e+06	0	9.54952e+06	5.43054e+06	0	6.4294e+06	9.89925e+06	827764	99317.8	967454	222716	0	625967	0	2.91862e+06	903602	0	369200	0	0	0	0	145327	1.68324e+06	358688	1.74918e+06	0	0	0	0	0
1	12	1.57264e+06	1.33147e+07	1.73563e+06	668763	3.13317e+06	3.55436e+06	0	2.27324e+06	2.38945e+06	1.43215e+06	1.15782e+06	4.20533e+06	405639	0	4.89709e+06	0	1.72426e+06	580321	0	1.85761e+06	0	0	0	0	0	0	0	523716	0	0	0	0	314327
1	18	0	1.79922e+06	743732	315505	458901	2.51218e+06	0	533028	293474	408196	302515	517560	114957	261264	0	0	0	0	0	136148	0	0	0	0	0	0	0	0	0	0	0	0	0
1	20	0	4.36989e+06	361685	0	1.32448e+06	4.86153e+06	0	819734	1.01497e+06	0	0	0	0	383503	0	0	0	0	63360.5	0	0	0	0	0	0	0	0	350464	0	0	0	0	0
1	26	0	1.57055e+07	1.17161e+06	0	2.63091e+06	1.21063e+07	0	2.20715e+06	3.0259e+06	0	0	0	0	0	527583	0	0	389815	0	0	0	0	0	0	150267	553556	392951	1.49774e+06	0	0	0	0	0
1	10	344978	3.62544e+06	3.81388e+06	175400	2.25166e+06	4.67803e+06	0	833149	826827	1.25386e+06	307519	552145	552921	0	388484	0	0	130729	0	654926	0	0	0	0	0	0	0	0	198779	0	0	0	0
1	14	0	5.65511e+06	674323	0	621539	2.33319e+06	0	344915	806099	203169	0	203112	0	0	0	0	477144	306241	0	0	0	0	0	0	0	0	0	0	0	0	0	0	0
1	16	0	1.78731e+06	2.31574e+06	0	1.1564e+06	4.31676e+06	0	341474	840774	306270	0	303347	0	0	287738	0	0	0	0	786628	0	292228	0	0	0	0	0	0	205977	0	0	0	0
1	18	0	6.71509e+06	1.14661e+07	0	4.67734e+06	2.13268e+07	0	1.53911e+06	3.51496e+06	819716	0	0	206601	0	760433	0	0	177562	0	471646	0	0	0	0	127335	0	169136	0	1.45601e+06	0	0	0	0
1	20	714885	1.90758e+07	1.53227e+07	386802	5.64174e+06	3.64905e+07	0	5.91998e+06	8.10834e+06	2.47385e+06	531576	0	923076	0	2.50453e+06	0	387340	876176	0	864233	0	419952	0	0	164288	294716	284608	0	1.2159e+06	0	0	0	0
1	24	0	8.49917e+06	2.22166e+06	0	1.37176e+06	9.35332e+06	0	1.20286e+06	1.58714e+06	288009	163193	256373	0	0	1.00663e+06	0	0	513951	0	856866	0	0	0	0	0	0	0	0	238435	0	0	0	0
1	28	0	1.75464e+06	775299	296479	484234	5.74827e+06	0	296579	304951	248410	0	296436	0	0	0	0	0	0	0	733585	0	0	0	0	0	0	0	0	0	0	0	0	0
1	30	269368	1.29429e+07	3.0004e+06	151324	2.29724e+06	1.20932e+07	0	2.26289e+06	2.84511e+06	326114	0	358913	0	0	1.67897e+06	0	406826	1.219e+06	0	1.05911e+06	0	0	0	0	0	288020	173549	0	203711	0	0	0	0
1	32	0	1.27306e+07	2.3705e+06	0	2.55731e+06	1.22905e+07	0	1.1084e+06	3.83574e+06	0	226666	0	0	0	0	0	549860	1.28264e+06	0	324049	0	0	0	0	0	389421	705276	428071	204827	0	0	0	0
1	34	0	1.76055e+07	1.45827e+06	201820	2.8268e+06	8.02956e+06	0	2.28208e+06	4.09239e+06	0	268828	0	0	243813	852290	0	232945	327814	0	165402	0	0	0	0	0	285647	186334	381402	201433	0	0	0	0
1	8	608751	2.80786e+06	148623	141587	868904	5.13256e+06	0	339580	267904	0	233505	0	0	232156	333202	0	0	0	65190.6	0	0	0	0	0	117565	0	0	258886	0	0	0	0	156909
1	10	0	4.64227e+06	2.45215e+06	222082	3.50251e+06	4.0138e+06	0	711373	792298	2.52405e+06	535390	3.82932e+06	1.31681e+06	105056	687635	0	408109	0	0	394755	0	0	0	0	131123	156051	0	207922	0	0	0	0	240431
1	12	0	1.36463e+07	1.34151e+06	0	6.6261e+06	6.07871e+06	0	3.49149e+06	5.36315e+06	208682	0	264622	0	342355	3.23324e+06	0	1.89217e+06	151334	0	0	0	0	0	0	331932	0	296305	753594	0	0	0	0	0
1	14	424365	1.55813e+07	1.31891e+06	208193	5.7058e+06	5.45486e+06	0	2.01321e+06	4.13091e+06	203117	361754	412516	0	312169	1.99628e+06	0	918755	0	0	0	0	0	0	0	251412	330760	234913	385507	0	0	0	0	0
1	16	1.0774e+06	4.38819e+06	1.29958e+06	184583	2.08908e+06	5.28371e+06	0	1.00446e+06	898242	671710	364877	1.46313e+06	209542	348813	862779	0	396951	0	0	179073	0	0	0	0	0	0	0	249024	0	0	0	0	163410
1	18	1.19003e+06	3.8971e+07	9.52673e+06	494593	1.1956e+07	3.94816e+07	0	7.72276e+06	1.01612e+07	1.99151e+06	0	3.29247e+06	665195	193378	5.05673e+06	0	1.423e+06	313547	187893	425189	0	0	0	0	825066	1.06036e+06	577465	1.35555e+06	539176	0	0	0	989057
1	22	1.03143e+06	6.05407e+06	1.08735e+06	0	2.26096e+06	3.20663e+06	0	835798	1.4261e+06	882995	0	1.51715e+06	357037	0	1.85434e+06	0	445766	0	0	380688	0	0	0	0	0	244081	0	0	0	0	0	0	0
1	24	267620	6.96867e+06	3.51895e+06	104931	4.62443e+06	5.87027e+06	0	2.42465e+06	2.86143e+06	1.26302e+06	194305	1.50894e+06	323506	0	334528	0	435056	0	0	179710	0	0	0	0	0	215381	0	0	0	0	0	0	160807
1	26	0	6.41557e+06	2.52967e+06	184711	4.09758e+06	4.46855e+06	0	1.43258e+06	2.40846e+06	1.82307e+06	434286	3.38933e+06	648773	133773	3.46031e+06	0	795180	0	0	725300	0	0	0	0	0	265979	0	0	0	0	0	0	231619
1	30	1.45054e+06	4.55819e+06	3.73084e+06	0	4.41322e+06	6.72687e+06	0	1.97527e+06	1.54624e+06	2.33644e+06	0	4.18494e+06	681275	0	343051	0	718786	0	0	845461	0	0	0	0	0	0	0	0	132165	0	0	0	209808
1	32	585343	5.75004e+06	2.98792e+06	132183	2.86208e+06	6.3078e+06	0	1.69211e+06	1.93877e+06	1.1932e+06	172906	1.62213e+06	350937	0	1.99141e+06	0	737852	0	0	324750	0	0	0	0	0	141830	0	0	0	0	0	0	266816
1	34	0	1.71205e+07	5.57278e+06	0	1.22482e+07	5.55755e+06	1.28286e+06	7.00023e+06	1.24402e+07	788527	132831	1.11963e+06	196012	0	9.21022e+06	0	3.3283e+06	217986	0	234237	0	0	0	0	0	0	0	281549	167938	0	0	0	219189
2	9	1008245	16830439	7952246	2240858	5877764	14131507	8169977	6281489	3437403	2068832	899008	1580001	457136	341601	989158	256220	623377	1436648	245296	740195	194295	179933	136353	1306214	475423	575153	958381	1552268	195529	0	213836	188912	151809
2	11	612912	6785419	5665261	451697	2354638	5064118	3411472	2788501	2020815	1298176	183069	929055	397877	82788	159980	0	220254	166439	0	423183	0	505549	119500	322595	0	0	41711	115758	99471	74444	0	153955	0
2	14	950524	5129221	11840727	1027047	5091610	6799371	3027975	4539674	2436606	3427878	296933	1341656	803943	199019	332128	61917	186081	316890	0	1130906	260176	1660828	129492	229311	265642	0	101834	261874	164805	97546	0	93374	0
2	16	1081154	7609099	18790060	1225815	9180746	8453051	3583699	8061451	4727902	7710336	486882	2992474	2121417	220434	655969	229800	246705	796931	0	4934979	323283	2148745	155624	437475	331797	190905	138906	615325	217582	144524	76807	0	111209
2	18	2034865	7107176	16343818	1296611	8526408	14411158	3846495	7726467	5063283	7367787	530879	2597931	2128236	288442	848662	160211	315140	533068	32497	3335748	317668	1862459	209583	278176	376154	129255	120800	351360	644124	150475	0	76733	153200
2	21	1736064	6167314	11912472	1698533	6464718	17108767	3136963	6172108	3796384	4988314	661655	1799457	1397055	289137	716497	200326	248291	401260	0	2053712	311994	1795694	145072	265826	393026	82118	187333	327631	588783	0	0	86922	171136
2	25	111165	10160702	16436618	2262716	10736926	28393538	5629954	8906232	6194401	8999438	903907	4004095	2828371	493312	1323067	490733	569141	875577	25635	6070422	500571	5198996	315536	177288	508072	200420	229728	458288	379860	238238	0	85717	267813
2	32	1433550	5217190	7130215	940840	1650987	7816115	2979659	2317344	1297907	1646382	333226	1180317	565270	170539	222524	86769	137989	174924	0	1274677	247972	791033	46912	153896	241879	68330	92816	126154	0	0	0	0	0
2	39	0	2816742	38455	219611	247426	2455501	2447853	0	181256	0	166959	99382	0	100653	0	0	0	98750	0	0	78936	0	0	280600	0	0	0	132263	0	0	0	0	0
2	53	0	6429061	1433391	409341	1518829	7111198	2796610	3266922	1539703	0	187769	103115	0	257256	439159	35195	174860	902468	0	0	67648	0	0	77926	118562	249320	174592	761639	407314	0	106301	62803	72601
2	2	57338062	20626693	125990348	40221342	49024736	13141859	8939684	31020908	22002510	30649637	16514102	8394261	16015545	657044	3248703	3793831	4084527	1131533	803584	1628220	3300818	1256824	3671974	109962	1452772	684029	100155	254061	378141	67000	105013	276807	185823
2	4	50234556	54382010	85082179	35271900	45171793	11568983	16571824	34837049	26593794	27917858	11904454	12013888	15116796	1341381	4414433	5284405	5006301	3554230	2068975	2806945	3077874	1585329	5206391	47462	1345055	1400570	140599	474483	592947	1574284	155176	566765	156211
2	9	40647200	90817867	26432451	28340202	23776160	9750027	28613822	22097290	17443454	10721541	9251695	7664415	4725655	3132141	3739588	5001911	8856525	3425578	6130929	2784628	1316692	957177	2781793	137532	844005	1945068	496306	811851	731482	712989	363068	864502	278242
2	11	32961642	44097468	12180638	25048891	13046432	8443199	20894743	11481870	8190957	5721648	7232788	3688432	1795648	1639157	2337657	2729584	4404355	1511955	4828821	1171712	1173164	450998	1270426	43592	634462	766042	303658	550439	356171	328457	242657	476586	0
2	14	1173840	10048580	5092895	6926454	2967888	2672104	8041953	3265404	2258607	1611871	1004277	856750	538012	333241	358600	289423	535022	156101	462393	332318	392132	1282203	507994	0	0	120448	0	122144	0	72771	0	168169	0
2	16	11739329	7334426	3921223	2012009	2524730	2146827	6084290	2518611	1706166	779286	314707	398476	261497	483440	0	50005	312806	144705	578870	149916	159401	174229	227576	915483	0	64940	0	125874	113444	41020	0	103346	0
2	18	17759433	16213585	2576768	4985662	2601912	5286607	8593331	2898436	1803914	661157	642450	662441	137544	2903410	484458	117666	402446	632298	2199463	119544	142138	185871	55606	315499	183522	305432	306549	0	270458	0	192856	188396	0
2	21	29879132	21431145	3477786	7771576	3078781	7900924	10207447	4413410	2982675	1278509	958697	1412980	244980	6100022	849302	148535	743087	1103893	2777887	738418	213646	454343	50238	245602	311096	645559	545720	720545	632635	0	450347	247474	143058
2	25	20927897	40595220	3960941	12786872	7125372	17282314	16284436	8480460	6110822	2131105	1859588	1201315	624278	13210881	1085279	402349	494198	1666380	4385478	501784	326243	318375	38894	225834	611385	1478877	1880232	1028319	310384	96565	729514	471205	138445
2	32	10932995	9397384	1209904	3104043	1123606	3204816	7390745	1607631	1113734	111257	414614	0	0	1181542	145500	0	100922	219915	469450	48639	229974	737087	0	798966	0	87026	0	118954	0	0	0	112393	0
2	39	4223008	11340594	1361283	1921261	524384	4861669	5184775	1715813	1095073	108168	293746	177811	0	1272943	216504	0	137419	245850	346400	0	231686	366551	0	506714	0	166402	0	163620	94266	0	0	150039	0
2	46	1204159	16160991	2197778	1087522	1160114	4071341	7403851	2976981	1853869	0	196155	171045	0	624054	199139	0	214787	396376	350866	0	204982	161757	0	906984	0	391731	0	267674	102053	0	225793	236234	0
2	53	2900308	22578528	1672177	3870838	827404	8134090	7496105	3003456	1851464	351525	530201	694613	260464	1440299	343041	166536	157749	642520	1052492	0	752080	94938	0	1005572	252831	510035	0	318486	536263	0	349643	292887	0
2	11	0	21819469	14385873	0	7490843	11984619	5048977	12139889	9153623	4174580	1353029	1521410	1607373	2300352	1508470	207829	1403584	2167830	0	967024	110039	273632	429970	72660	192913	465206	204163	739847	590089	198320	254246	206165	403117
2	14	64178290	4927006	33867584	29852443	21674925	11266720	3414782	9112772	6660828	17988558	11119136	8612273	9064388	2509332	1637560	6081317	1548529	187621	452216	1175847	8270382	400836	2666223	418345	1707433	213523	89401	189168	591957	610192	258830	372655	165824
2	18	45380481	14472920	29066290	27199275	27263936	10478218	9424814	14044162	11009926	13958159	9449820	9173544	7628744	1398415	3735828	4780432	5159243	546673	612362	1759070	4860083	589827	2871641	218751	1392395	563581	89484	286018	709513	727492	505840	295855	288161
2	21	193168	27389984	12909402	7858661	11704131	12077376	15220476	9423928	7184529	5192879	2341605	5342573	1519287	2439817	1838374	867689	1556872	2278595	0	2257562	656007	289135	429248	124899	708657	964174	988033	685157	321786	332704	309747	286857	261892
2	25	252732	62632667	20365502	9577678	19074432	11413644	23364055	18554621	14108890	2867100	4228089	4266310	692363	3486818	2503023	1551840	1769034	5422521	0	1420436	213195	110702	300915	216024	884988	2012069	1659093	768215	155711	150176	544707	619809	545083
2	32	49603	74300553	33135279	21498991	30095039	13991188	26848151	28737119	22755898	8154078	4941569	5066564	2565082	2655277	2579350	1869757	4324744	5008989	0	2277998	504241	417694	1079483	310476	780212	2242597	698401	458518	144903	380247	300310	728615	268192
2	39	0	28505513	125010280	13135143	49419415	18571456	11455590	34235758	20977975	13267478	6969915	3506987	6853282	1194253	2204457	3938235	2305360	2706648	0	874600	2035071	684374	736043	180669	1377156	1245948	345946	191598	79251	332401	94655	0	0
2	46	0	10896314	11596880	5136431	6089025	13598285	9101358	5189816	3443520	3034386	1536202	2988480	805647	259950	799365	403539	475345	689574	0	0	231492	0	156806	2292180	182351	366464	203204	246360	377790	0	91772	113667	0
2	53	0	16546432	17588896	7066283	9317066	31608655	9890358	8297140	7613018	2820174	1629770	1175140	943522	843652	1096662	337425	277281	1093404	0	794511	262632	1151707	198030	651852	362042	281799	396911	282372	268359	98574	109339	208944	0
2	2	76694077	7736825	54220848	30892026	28205280	11511135	3913699	13896801	9673232	25225127	23131543	10473332	11813248	257939	2517369	6562629	3794508	228950	369256	991313	8299131	1044258	4229304	453625	2154507	302619	88861	190266	624752	930746	165953	0	244772
2	4	77158423	5923499	40717342	35890134	26058704	13545427	4105426	10955841	8007988	21626765	13367994	10354115	10897671	3016847	1968758	7311270	1861721	225568	543677	1413663	9943076	481905	3205470	502956	2052764	256708	107483	227427	711681	733604	311179	448025	199362
2	9	51638564	16468772	33074605	30950123	31023702	11923191	10724520	15980887	12528223	15883025	10752974	10438599	8680767	1591260	4251008	5439665	5870715	622060	696808	2001651	5530301	671166	3267648	248918	1584410	641301	101824	325461	807357	827815	575596	336654	327900
2	11	63839943	12871125	23034450	23472273	22922152	14334551	9174965	10698551	9121005	12591365	6424844	8411698	5283908	1427730	4182888	3656000	5013739	747416	602648	1284200	3955887	1014998	1953525	186410	1213229	487213	188727	340662	1043566	589774	398132	229653	462580
2	14	35050694	13460453	13024377	18280371	15193077	10853348	10614197	7662366	6597342	6773627	3567980	5239929	2561586	5119873	2735751	1908276	2909736	564178	1437897	670809	2289393	235225	1806492	248582	850126	550964	252998	447294	555190	289738	539569	201964	287475
2	16	44938920	28935591	30535202	20844310	28947904	12290796	14986821	19213260	17487399	13228075	4660480	9726149	4547147	4828431	3752992	3616048	7660952	1175217	718895	1739415	2084888	415309	3280557	488817	886918	1302336	211862	544842	568026	682414	499913	322314	336226
2	18	14016224	3717139	2372226	4564451	2275174	4033436	5474438	1236658	1135468	1025359	991361	778862	369812	1004508	431220	119443	366305	53515	229230	109767	660427	801666	314282	571125	0	0	0	79642	165680	70746	0	0	0
2	21	18968798	3466648	1236661	3206577	1258958	2871764	4432038	801631	686017	566400	634348	561768	139237	987276	297307	60909	243798	59265	0	0	610750	1070131	197636	747591	0	0	0	0	184945	43803	0	0	0
2	25	4807053	1457978	803227	1381733	760352	2702425	2051588	513449	325741	494206	301036	472579	107254	543107	170350	43848	96322	0	0	132807	393025	1301834	95775	492332	0	0	0	0	177043	0	0	0	0
2	32	2857963	1606530	66987	728645	350414	2039588	1762989	281484	206892	357012	208792	424585	82158	409388	143658	49221	89918	0	0	139036	433095	1481867	103004	500817	0	0	0	0	0	0	0	0	0
2	39	256736	1427023	42406	1083139	286398	1791927	1618079	278417	311957	141713	212513	173919	0	364599	76986	45200	58870	0	0	0	268684	401526	0	859413	0	0	0	0	47527	0	0	0	0
2	2	0	24573635	107767117	11323361	42602800	16009822	9875475	29513485	18084400	11437443	6008527	3023255	5907981	1029525	1900388	3395019	1987372	2333310	0	753963	1754365	589976	634518	155748	1187200	1074090	298228	165170	68320	286552	81599	0	0
2	9	228035	24341423	17035409	11743343	17078585	13709550	14908503	12772769	9445837	7259426	4952074	6414931	2317675	1817504	2765160	1734413	1802580	1948178	0	2235239	1222003	453913	793931	105318	737512	935543	681464	456244	179636	363739	467873	258344	295872
2	11	197709	28033845	13212865	8043396	11979262	12361281	15578266	9645457	7353417	5314948	2396650	5468162	1555001	2497171	1881589	888085	1593470	2332158	0	2310631	671428	295931	439338	127835	725316	986838	1011259	701263	329350	340524	317028	293600	268048
2	14	243356	60309269	19610031	9222388	18366854	10990247	22497351	17866326	13585512	2760743	4071246	4108049	666680	3357472	2410172	1494274	1703410	5221369	0	1367744	205287	106596	289752	208011	852159	1937430	1597548	739718	149935	144605	524501	596817	524863
2	16	44784	67080923	29915593	19409979	27170767	12631694	24239373	25944793	20544754	7361763	4461407	4574257	2315838	2397269	2328720	1688077	3904518	4522276	0	2056650	455245	377107	974592	280308	704400	2024689	630539	413964	130823	343299	271130	657817	242132
2	21	0	8582686	9134500	4045806	4796135	10710945	7168855	4087856	2712353	2390091	1210018	2353932	634583	204754	629635	317855	374414	543156	0	0	182339	0	123511	1805479	143632	288653	160058	194050	297574	0	72286	89532	0
2	25	0	12060331	12820160	5150459	6791005	23038855	7208864	6047603	5548962	2055563	1187904	856534	687712	614919	799333	245942	202104	796958	0	579102	191427	839454	144339	475120	263885	205397	289300	205815	195601	71849	79695	152295	0
2	39	0	4531680	2194638	1067580	593507	4389303	5574370	992895	591238	235207	336519	0	55355	301804	182177	104736	0	254230	0	53314	123282	144845	0	776361	0	44476	112017	55719	120264	0	50611	59081	0
2	46	91092	1156739	0	991296	0	1745275	1386200	0	69922	0	199508	0	0	406418	95256	56411	0	0	0	0	164962	203005	0	2071060	47955	0	0	0	67219	0	103490	0	0
2	53	0	24912467	2927121	3584561	2765044	8245620	12907607	2734526	1551092	345760	1817067	949035	100877	2322594	1908024	519078	59459	3400501	0	203995	215711	229729	0	197388	435848	1138549	1562145	1321990	996875	0	997232	251181	324859
