# Supplementary material for: High-throughput glycomic analyses reveal unique oligosaccharide profiles of canine and feline milk samples
Source: PLoS One. 2020 Dec 3;15(12):e0243323. doi: 10.1371/journal.pone.0243323 (PMC7714234; doi:10.1371/journal.pone.0243323)
Supplement: S2 Table — Counts are notated according to diet consumed and post-partum day of milk sample collection. (XLSX) [file pone.0243323.s002.xlsx]

## Sheet: Sheet1
Diet	Day	6'SL	3'SL	2'FL	201100	202000a	202000b	202000c	210000	211000a	211000b	211000c	300000a	300000b	300000c	300001	300100a	300100b	301000a	301000b	310000a	LNT	LNnT	310100a	310100b	311000	321000a	321000b	330000	400000a	400000b	400000c	p-LNH	420100a	420100b	420100c	420100d	421100	640100	651100a	651100b	720100	210000	300000d	301200	310100c	420000a	420000b	421000
1	2	5170077	53474288	14005782	101654	182085	192465	157887	0	0	42250	0	153067	348025	26967	0	108405	292653	139690	453126	293912	0	812532	88123	0	20762	0	0	375439	39184	28005	0	194266	2835916	363332	755045	391766	389563	0	0	0	417015	0	0	0	0	0	0	0
1	4	10702467	38252080	10797732	58034	159478	88249	87814	0	21505	144247	31366	541113	785123	88470	36686	111677	233314	210959	353898	141025	0	817851	142643	0	30952	0	0	63096	180823	29938	0	0	1079264	91071	61504	0	54372	0	0	0	309294	0	0	0	0	0	0	0
1	6	5891151	43296196	29460924	71559	186293	0	114421	0	47457	119576	50094	297099	591325	90419	41164	60311	294014	174208	310736	84337	23362	449200	71617	0	0	0	0	40162	61485	0	0	106849	645544	49188	29630	0	55912	0	0	0	105633	0	0	0	0	0	0	0
1	8	5435622	24602870	18003410	83998	121804	91026	105344	0	0	0	0	547546	1362494	47919	151649	354512	312708	292645	219399	82047	25648	129838	113788	33855	0	0	0	52633	444090	19480	25482	214589	778521	0	78500	0	108274	0	0	0	161864	0	0	0	0	0	0	0
1	10	10486307	46543388	18921216	37118	125661	43966	31532	0	0	105045	46247	378029	501510	90793	131380	79645	648974	189071	0	130370	29659	146787	0	0	0	0	0	0	97957	36540	0	22514	243380	26141	0	0	0	63223	0	0	172124	0	0	0	0	0	0	0
1	12	8026320	20679660	16811618	48388	116575	35553	30789	0	56034	317616	141702	602747	1041222	87282	331354	86521	1624229	146399	273334	70895	31421	36409	0	0	0	0	0	0	147238	23422	31618	28361	146732	0	0	0	0	0	40157	0	191999	0	0	0	0	0	0	0
1	17	10905244	21420414	10644858	0	54687	0	0	0	0	0	0	401844	532017	66105	57753	35121	613564	187782	187496	86036	23959	104851	0	0	0	0	0	0	80361	29555	0	34843	199529	0	0	0	0	153108	0	0	0	0	0	0	0	0	0	0
1	24	9390555	14976719	8709989	0	41411	0	0	0	0	0	0	272630	393714	71391	30119	0	307891	171036	146873	74142	31483	64367	0	0	0	0	0	0	64573	23174	0	24684	97331	0	0	0	0	285673	0	0	0	0	0	0	0	0	0	0
1	31	14834944	19823052	14178837	85717	172262	0	0	0	118268	979088	409095	513029	431966	56119	0	31751	597666	233844	202696	73644	0	58262	0	0	17362	0	0	0	66793	0	0	0	89290	0	0	0	0	113095	0	0	45728	0	0	0	0	0	0	0
1	38	2012557	5105760	6082910	0	0	0	0	0	0	0	0	234044	481018	20454	0	0	387982	274148	28227	22367	0	0	0	0	0	0	0	0	63570	0	0	0	0	0	0	0	0	0	0	0	0	0	0	0	0	0	0	0
1	2	5198742	50310124	10855595	72193	157606	231084	141494	0	0	0	0	450767	511369	36539	30799	84721	318799	133315	333208	223914	0	796931	81228	0	0	0	0	125586	138912	33276	0	67893	1428375	168157	0	108620	105516	0	0	0	463447	0	0	0	0	0	0	0
1	4	5496659	33235948	15171555	65551	176269	0	110943	0	0	72507	35061	266199	511978	96548	26408	67358	163876	169207	339398	103545	0	965108	131270	0	0	0	0	104033	65412	0	0	226355	1184375	85225	45637	0	0	0	0	0	128108	0	0	0	0	0	0	0
1	6	10604385	47013372	17213360	92444	116885	63789	84026	0	24072	79739	39143	526985	1121357	87918	178567	150094	1147748	154117	569113	84390	27552	232144	93355	0	0	0	0	45958	169771	32694	35878	175959	801586	25527	27191	0	38696	0	0	0	274302	0	0	0	0	0	0	0
1	8	4785568	27996032	17665958	53788	117529	41162	39871	0	29416	151189	83796	284378	1010321	72646	88275	111856	919344	141339	397302	79127	30795	133708	46892	0	0	0	0	29986	91460	0	18044	180587	689612	26780	48990	0	38404	0	0	53870	184274	0	0	0	0	0	0	0
1	10	11146773	31976684	28682798	79472	168419	18122	51915	0	61066	197782	91379	287970	542278	120368	59205	49571	611450	244616	322835	82897	31980	140330	0	0	0	0	0	0	61179	26502	0	26674	291334	0	0	0	34228	0	0	0	52397	0	0	0	0	0	0	0
1	12	12012069	18654018	7896991	0	32068	0	0	0	0	28158	0	257923	584917	92409	73183	40464	439456	221659	219388	101772	27817	151876	0	0	17472	0	0	26791	78014	0	19852	45360	150685	0	0	0	0	154908	0	0	0	0	0	0	0	0	0	0
1	27	10804764	14005797	4128070	0	0	0	0	0	0	0	0	172589	420890	79563	0	29193	376335	221873	163621	59859	52997	63648	0	52960	204091	0	0	0	38609	28444	0	23838	111579	0	0	0	0	0	0	0	0	0	0	0	0	0	0	0
1	31	2929112	8608073	4619485	0	0	0	0	0	0	17221	0	252621	433619	31917	0	0	395295	285528	18777	22749	16267	0	0	0	0	0	0	0	40755	0	0	0	0	0	0	0	0	0	0	0	0	0	0	0	0	0	0	0
1	38	11249633	32709248	30258328	341714	185417	0	125367	0	61918	336483	136700	1244682	836982	39480	0	114460	716782	284413	270261	49774	37912	43044	0	0	0	0	0	0	539212	0	0	0	161340	0	0	0	51893	0	0	0	129246	0	0	0	0	0	0	0
1	2	10105696	46033076	5728710	0	0	0	0	0	0	0	0	490785	703255	50807	0	300983	331530	222662	0	255407	0	946532	122780	0	978525	168952	162006	123693	264500	41329	0	84667	1861933	132874	288785	130478	58613	0	0	0	405729	0	0	0	0	0	0	0
1	4	7011447	32972214	20611602	115966	133613	71371	82184	0	0	42324	0	586397	1353778	111645	235494	208057	846930	198653	760194	65601	22830	584322	248646	20823	0	0	0	88992	241711	30780	32814	297061	1696257	45464	61471	0	87963	0	0	0	183288	0	0	0	0	0	0	0
1	6	7175568	33113444	19030578	71673	108769	82418	115206	0	0	19104	0	180174	679452	54887	100712	127056	453138	166585	489844	79343	35724	175341	62606	17119	14618	0	0	39473	96121	27904	0	175790	721686	28707	61090	0	53427	0	0	0	217537	0	0	0	0	0	0	0
1	8	4846126	24075508	26570842	91949	164621	108894	122576	0	24359	110304	51828	156612	506509	71688	52371	57012	323540	178782	666992	49531	35497	219744	83891	0	0	0	0	35997	74798	15753	0	128573	488622	0	20609	0	49772	60745	28623	0	152399	0	0	0	0	0	0	0
1	10	4500750	16680394	10821894	32200	51225	21199	0	0	0	46131	0	714636	1286643	23074	35251	77483	311227	403194	50244	39227	15665	52745	0	0	0	0	0	0	226617	0	18958	0	0	98216	0	0	0	0	0	0	0	0	0	0	0	0	0	0
1	12	1912721	10582217	8443258	0	0	0	0	0	0	21488	0	321873	608932	13059.5	0	47687	237309	332587	27175	26831	15899	30438	0	0	0	0	0	0	79725	0	0	0	0	65613	0	0	0	0	0	0	0	0	0	0	0	0	0	0
1	17	9302492	19827660	11039817	0	148994	0	0	0	113574	395364	171674	372072	401436	59065	0	0	214224	161102	175042	60676	29446	102716	0	0	0	0	0	0	55483	0	0	21775	90595	0	0	0	0	128259	0	0	0	0	0	0	0	0	0	0
1	23	2225232	6265665	5861064	0	25133	0	0	0	0	0	0	168770	442938	38084	29780	0	583518	263867	27787	23321	16784	0	0	0	0	0	0	0	32344	0	0	0	0	21790	0	0	0	0	0	0	0	0	0	0	0	0	0	0
1	31	14748563	14360661	3891114	0	0	0	0	0	0	0	0	323164	364098	43084	0	0	401808	159019	140035	46026	37646	0	0	104228	275272	24998	0	0	86135	27297	0	0	27955	0	0	0	0	0	0	0	0	0	0	0	0	0	0	0
1	2	13361351	56750168	14933848	60013	94337	72842	35396	0	0	78987	0	188438	464317	67240	26662	87328	231609	138207	0	207064	0	1366264	170126	0	603820	147309	86306	187433	31751	21352	0	77234	2448154	214395	135688	45186	67639	0	0	0	348023	0	0	0	0	0	0	0
1	4	6235602	39664380	20988770	133654	134679	118988	160915	0	0	0	0	443234	1194202	64961	103885	379619	450345	246473	341332	137775	30481	429316	184094	17380	11671	0	0	108557	290920	45268	0	517344	1747658	71112	219525	48983	192268	0	0	0	277881	0	0	0	0	0	0	0
1	6	5366844	20976346	16113403	0	96057	0	25996	0	0	0	0	144593	335735	69319	28797	42631	295828	113261	198752	62965	27336	111259	0	0	0	0	0	15801	39752	0	0	30992	221535	0	0	0	0	0	0	0	0	0	0	0	0	0	0	0
1	8	12447503	28990124	5733460	0	0	0	0	0	0	0	0	223066	399772	75346	28751	41324	526609	196024	201550	111829	36087	305057	54179	58834	380798	38035	32177	0	45599	23128	0	55033	403541	26417	0	0	0	0	0	0	0	0	0	0	0	0	0	0
1	10	13508875	38197440	14783957	69574	197545	71298	46706	0	45354	144807	59923	313401	687274	86621	0	94677	364690	355233	287126	114452	33184	210578	38496	0	21612	0	0	32845	104300	0	0	35312	508762	37100	0	0	57558	0	0	0	81220	0	0	0	0	0	0	0
1	12	5783927	15192725	13893740	31508	86368	0	0	0	0	29530	0	334217	1107100	57122	87862	78494	760471	129812	157173	60273	27789	82622	25440	0	0	0	0	18710	519881	17364	0	107076	389250	0	22839	0	35115	0	46533	53928	26120	0	0	0	0	0	0	0
1	17	4636246	15728429	15721872	33716	107664	0	17404	0	0	34545	0	409188	1099811	119959	211005	60069	1875098	144825	171336	49366	28912	38878	0	0	0	0	0	0	153879	32934	29272	21013	121231	0	0	0	0	0	39091	32675	0	0	0	0	0	0	0	0
1	2	5650780	35143608	20207228	50069	139319	0	52871	0	0	28583	0	385222	467406	37913	49933	92346	220896	131935	274311	116668	0	1611942	205456	0	22269	0	0	238258	111726	0	0	611516	2970763	254807	224446	62638	158018	0	0	0	113064	0	0	0	0	0	0	0
1	4	19180996	36449320	4529749	0	0	0	0	0	0	40442	0	180529	328956	81360	21645	54060	427603	292826	449728	130783	30523	542716	100931	0	547267	89509	95806	53526	42621	0	0	33286	1226032	60593	42805	0	0	0	0	0	370599	0	0	0	0	0	0	0
1	6	5375682	31306332	18264176	79114	123330	55316	57091	0	36883	211572	73620	655140	1333864	71981	83315	201745	689777	197360	429159	83682	47117	218570	71980	0	17763	0	0	34344	201962	19432	18971	199579	783167	29019	50465	0	53765	0	0	0	234254	0	0	0	0	0	0	0
1	8	7688883	16691942	14825360	0	95015	0	0	0	0	69998	37064	382100	504544	66727	111927	56221	789495	102446	228092	57108	31415	87569	0	0	0	0	0	0	148655	0	29033	21882	252050	0	0	0	0	0	0	0	0	0	0	0	0	0	0	0
1	12	4706058	13575365	2586007	0	0	0	0	0	0	0	0	144698	252344	28977	0	0	380069	320418	0	28120	16137	24549	0	0	94092	0	0	0	0	0	0	0	0	63883	0	0	0	0	0	0	0	0	0	0	0	0	0	0
1	17	11194150	14656228	7662358	0	32561	0	0	0	0	40548	0	211214	465587	107214	20838	28774	401372	174030	153600	78202	30607	115048	0	0	0	0	0	0	54074	26450	0	0	71172	0	0	0	0	0	0	0	0	0	0	0	0	0	0	0
1	2	1978579	22787982	14307121	50094	67905	74762	72679	0	0	0	0	107473	290573	12749.7	0	97174	211809	233488	182009	94701	15755	448878	65901	0	0	0	0	93012	66868	0	0	0	0	946866	46916	0	0	0	0	0	58916	0	0	0	0	0	0	0
1	4	3426211	26871478	20851968	81882	136169	73230	92115	0	14470	51181	0	212251	778731	102401	39189	123508	451943	144844	417701	78091	31126	515716	155915	0	0	0	0	107540	67416	36995	0	307146	1075574	37284	54584	0	51143	0	0	0	238016	0	0	0	0	0	0	0
1	6	13356554	22766916	3054386	0	0	0	0	0	0	0	0	156282	377507	73970	22487	44608	406623	238614	230610	107268	35232	501134	98857	38468	478349	59656	75658	36643	39999	0	0	114059	946871	52980	0	0	0	0	0	0	38662	0	0	0	0	0	0	0
1	8	5372900	22272264	16655068	44425	117006	51251	45430	0	20514	64229	27275	147875	725361	95690	73882	53337	588163	112549	385174	85985	36805	98072	0	0	13369	0	0	26219	32152	0	0	72262	331384	0	0	0	0	0	0	0	182057	0	0	0	0	0	0	0
1	10	9305215	26116584	18330148	81100	128791	54260	53208	0	27218	112641	55486	503184	977878	82840	425749	124937	1601781	156664	513721	65918	31773	58847	0	0	0	0	0	0	158114	32161	35910	32949	284153	0	0	0	24068	52096	0	0	184144	0	0	0	0	0	0	0
1	12	6978030	18073752	11808538	0	74452	0	0	0	0	0	0	209332	645164	90026	63532	40378	570825	98622	107880	53706	29714	59196	0	0	10940	0	0	0	40249	0	0	32738	118747	0	0	0	0	0	0	41612	0	0	0	0	0	0	0	0
1	17	1860253	7098762	6287414	0	0	0	0	0	0	0	0	382604	834106	13939.9	0	32162	177682	302761	0	28888	15253	37350	0	0	0	0	0	0	100721	0	0	0	0	38341	0	0	0	0	0	0	0	0	0	0	0	0	0	0
1	24	3339986	6761554	18661878	0	124097	0	0	0	24491	220310	94478	212473	530197	55657	0	0	188259	111593	94831	37096	33530	45337	0	0	0	0	0	0	34502	0	0	25291	61821	0	0	0	0	0	142250	67694	0	0	0	0	0	0	0	0
1	31	4859672	9047826	20919392	52415	138352	0	21595	0	26555	126234	77687	335005	1040159	82280	0	0	255615	208693	198562	36202	41995	42349	0	0	18022	0	0	0	162498	0	0	24721	132480	0	0	0	30104	0	63821	30246	0	0	0	0	0	0	0	0
1	38	3548032	8057218	8738459	52924	36367	0	0	0	0	0	0	209279	405543	25292	49369	36397	245612	400943	59492	31440	14693	0	0	0	0	0	0	0	123671	0	17975	0	0	76173	0	0	0	0	0	0	0	0	0	0	0	0	0	0
1	2	7552802	30197994	15927391	0	98994	0	0	0	0	23445	0	244513	484614	93642	38598	52196	379791	151978	220760	108065	24665	74964	0	0	0	0	0	0	49293	0	0	21032	110454	0	0	0	0	0	0	0	0	0	0	0	0	0	0	0
1	4	4389495	24531660	21710956	107214	141683	70522	90202	0	32268	147476	61125	105731	425925	40631	0	66907	246097	147778	441503	67246	29954	206446	71108	0	0	0	0	51753	23553	16914	0	161232	724199	22221	38636	0	58987	0	0	0	227098	0	0	0	0	0	0	0
1	6	2616704	24607536	23931096	83179	130763	75233	82932	0	0	16795	0	73413	479573	59054	0	50840	340435	133645	590453	70008	50639	165121	55829	0	22170	0	0	40083	0	17853	0	127080	618442	0	29248	0	49209	0	0	0	115792	0	0	0	0	0	0	0
1	8	6509308	23489114	18856940	51933	124404	0	65949	0	0	49696	0	207848	813646	75478	59937	70466	416706	120828	246856	81323	47612	175694	68661	25508	18823	0	0	26398	46760	28438	0	117056	633997	18646	0	0	28252	0	0	0	190310	0	0	0	0	0	0	0
1	13	2302974	8406989	18973272	28533	108940	38244	34489	0	17760	75249	39274	95633	377651	53518	0	0	202184	95085	242300	33184	37838	84195	0	0	17819	0	0	0	25939	0	0	44426	170695	0	0	0	0	0	69735	0	0	0	0	0	0	0	0	0
1	17	4030726	11400609	7642826	0	40660	0	0	0	0	16946	0	318849	1001765	89411	35432	34582	465352	72948	30544	55376	31729	57841	0	0	0	0	0	0	103587	0	0	26510	72811	0	0	0	0	0	61559	77555	0	0	0	0	0	0	0	0
1	24	4683991	7108026	16431402	31856	104633	0	0	0	0	68087	27858	140903	509670	31408	0	0	412469	124633	135314	21394	38664	0	0	0	0	0	0	0	30907	0	0	0	61878	0	0	0	0	0	103197	0	0	0	0	0	0	0	0	0
1	31	2598338	5327224	15899068	0	106627	0	0	0	25201	129031	48835	197444	542845	61754	0	0	157719	109677	90630	32571	31509	24267	0	0	0	0	0	0	252466	0	0	19406	34261	0	0	0	0	0	92923	25460	0	0	0	0	0	0	0	0
1	2	7265651	48063484	18934138	104688	123307	102012	140333	0	0	0	0	351556	849032	45576	27686	227256	276012	193366	262726	94538	37831	829170	251162	0	19187	0	0	150747	116382	26033	0	809157	1960744	84115	222666	41470	159802	0	0	0	276171	0	0	0	0	0	0	0
1	4	7471178	30730882	17729452	0	113983	0	22743	0	0	51033	0	231215	450982	56022	28639	68496	223525	143872	270798	70036	33145	420573	50306	0	0	0	0	37353	85146	0	0	144387	747501	58878	49672	0	35980	0	0	0	52882	0	0	0	0	0	0	0
1	6	13880417	25938456	7451762	33207	30309	0	0	0	0	0	0	140043	363924	124075	36776	62712	355998	141711	142625	107236	61004	329181	66591	38673	1610498	90492	105432	29194	35026	29320	0	61145	646440	21898	0	0	0	0	0	0	182237	0	0	0	0	0	0	0
1	8	12525013	26244510	15554575	31485	97396	0	64020	0	0	40331	0	345812	701540	117707	103929	96396	468410	265887	326513	149670	60271	159044	0	0	32840	0	0	32209	194234	0	0	56078	350997	0	0	0	0	0	0	0	66149	0	0	0	0	0	0	0
1	10	4054240	18579905	18171250	44900	0	26180	26466	0	0	80446	29332	335871	1110406	67672	139034	88033	1011131	141957	362894	85932	30282	167007	55495	0	0	0	0	43424	109042	20094	15426	251490	942790	40944	70791	0	71041	0	0	73894	100023	0	0	0	0	0	0	0
1	12	16704758	22436272	4757332	0	0	0	0	0	0	45222	0	166635	381879	108892	53540	45084	494828	268492	245702	126710	51462	127056	0	121347	449987	51815	92715	22350	48496	29926	0	27080	266561	0	0	0	0	0	0	0	169865	0	0	0	0	0	0	0
1	17	12345416	15023126	7982053	0	36319	0	0	0	0	0	0	273304	612577	106355	25551	35281	433376	259278	200367	64324	51235	112948	0	0	27966	0	0	0	88230	38628	0	23153	168579	0	0	0	0	236107	0	0	0	0	0	0	0	0	0	0
1	24	2875250	9970246	7979970	0	46335	0	0	0	0	0	0	500326	1040849	89884	36021	26313	581364	59711	24170	50788	32961	53069	0	0	0	0	0	0	82171	0	0	33096	55651	0	0	0	0	0	90481	91549	0	0	0	0	0	0	0	0
1	33	13971994	29449628	6479482	0	23224	0	0	0	0	25774	0	389819	394112	75378	24609	0	450741	146761	0	69487	25360	42521	0	0	0	0	0	0	81008	23330	0	0	64865	0	0	0	0	181887	0	0	0	0	0	0	0	0	0	0
1	38	8203366	15629387	11898013	52429	83248	0	26347	0	0	62128	45837	1291404	1881259	28414	102119	95736	462594	125076	93571	55490	36098	33836	0	0	0	0	0	0	624730	0	21622	28890	128809	0	0	0	23108	0	42109	106149	47509	0	0	0	0	0	0	0
1	2	3970256	37538135	13011116	136387	140452	185576	252431	0	0	27508	0	193449	600134	40083	12539	251989	159449	184219	616446	167654	31717	1412235	242975	0	16794	0	0	454326	82550	17331	0	2706702	2982699	247261	745524	318864	442398	0	0	0	272203	0	0	0	0	0	0	0
1	4	2710868	24178126	11731400	49391	0	44415	29843	0	45770	131110	86190	1411796	1925165	24356	25628	193803	186631	411292	134664	81493	25622	363210	264527	0	0	0	0	26997	679530	0	27873	0	0	565433	0	0	0	0	0	0	78544	0	0	0	0	0	0	0
1	6	4374459	21278142	16868024	45163	114071	70158	79547	0	0	0	0	228768	947237	59267	54201	100816	241705	164062	238256	55854	56955	231579	94730	0	25255	0	0	32586	101244	19911	0	150076	756730	23463	32574	0	43531	58959	0	0	0	0	0	0	0	0	0	0
1	8	13029176	22517272	10044808	50273	120624	0	53723	0	30569	131737	56234	104084	372745	103231	36051	38222	291209	289754	375993	82104	65679	190293	0	0	37724	0	0	24814	37898	0	0	55064	455174	17033	21903	0	51176	0	0	0	124382	0	0	0	0	0	0	0
1	12	6693090	15636993	17145584	30754	113657	23344	27797	0	0	53733	0	258167	1320838	87633	61504	56168	522816	138537	179503	70367	69412	138921	73472	0	27584	0	0	17596	67901	34081	0	75348	442587	0	0	0	24707	0	0	0	97929	0	0	0	0	0	0	0
1	17	9719422	16372023	6246942	0	33741	0	0	0	0	16520	0	232317	708658	68485	36025	0	668958	106052	0	57558	60415	44873	0	77075	190921	0	0	0	34868	16998	0	0	94070	0	0	0	0	0	47483	0	140797	0	0	0	0	0	0	0
1	24	4509826	7736950	16333236	0	115460	0	0	0	0	17169	0	102543	410750	63554	0	0	221890	98714	126851	22842	42248	56576	0	0	17778	0	0	22095	0	0	0	57944	270457	0	0	0	38238	0	0	52849	0	0	0	0	0	0	0	0
1	31	3099976	5673431	6203854	0	29314	0	0	0	0	0	0	305224	581149	27171	0	0	121934	295974	15066	28885	23315	0	0	0	0	0	0	0	82437	0	0	0	0	73525	0	0	0	0	0	0	0	0	0	0	0	0	0	0
1	38	4077816	9262695	11871903	0	77997	0	0	0	0	89919	35410	300978	716733	83069	31088	0	415112	96453	37621	55481	28634	28113	0	0	0	0	0	0	63149	0	0	15457	46085	0	0	0	0	0	41460	0	0	0	0	0	0	0	0	0
1	2	3504848	53573548	7439164	158344	88359	135194	127649	0	0	0	0	565875	915221	25886	14275	360671	445490	136406	316787	345965	37500	894194	487371	0	15591	0	0	194720	425803	25586	19371	2066014	2255154	147931	823587	661843	380047	0	0	0	446768	0	0	0	0	0	0	0
1	4	5841902	25903346	17719700	46010	114173	52466	56042	0	0	0	0	158897	623063	57750	64656	75876	289481	133076	299858	80414	34967	370123	107332	18498	17065	0	0	71884	36822	0	0	283296	1025485	44262	50317	0	37008	0	0	0	41413	0	0	0	0	0	0	0
1	6	9339411	29321500	11741909	73467	148112	0	181089	0	0	59693	0	154152	443799	135664	39269	50701	288049	241154	375049	93200	76344	290179	54123	0	46150	0	0	81169	52940	22163	0	87323	643640	0	42408	0	82264	0	0	0	182334	0	0	0	0	0	0	0
1	8	8940271	18080528	5344719	0	0	0	0	0	0	0	0	106891	356313	106265	22321	40419	340990	205569	207816	105234	53501	158840	0	43525	524470	38318	77143	0	35669	22142	0	39098	340525	17064	0	0	0	0	0	0	0	0	0	0	0	0	0	0
1	10	12575662	17308014	3175160	0	0	0	0	0	0	0	0	165346	386103	78002	0	26943	371729	224940	178945	82001	33274	123420	0	56654	253760	0	0	0	40329	0	0	29235	218100	0	0	0	0	0	0	0	0	0	0	0	0	0	0	0
1	12	7393870	15668632	9850091	32589	131407	33865	38255	0	0	58514	28440	148852	431896	71385	0	35867	326501	184031	231926	75576	58834	194883	0	0	34530	0	0	45766	45459	19988	0	55208	306601	0	0	0	26005	0	0	0	0	0	0	0	0	0	0	0
1	17	3817141	11277738	8404057	0	49092	0	0	0	0	0	0	228803	910391	53478	45204	26134	685123	75436	80982	46500	50266	94320	0	0	19910	0	0	0	63329	0	0	83801	228899	0	0	0	0	0	60373	123153	0	0	0	0	0	0	0	0
1	24	9848953	11776287	3287465	0	0	0	0	0	0	0	0	198679	341423	64562	0	0	320465	187423	128050	56903	42906	0	0	73713	171754	0	0	0	46383	0	0	0	45405	0	0	0	0	0	0	0	0	0	0	0	0	0	0	0
1	31	6179882	12225162	2527548	0	0	0	0	0	0	0	0	352682	343730	86716	0	0	190493	110697	108298	45361	61397	29386	0	0	26343	0	0	0	66463	0	0	0	0	0	0	0	0	0	0	0	0	0	0	0	0	0	0	0
1	40	7227065	14297648	11291268	34265	69758	0	0	0	0	0	0	316178	777897	36875	29075	37343	484827	118776	44512	34583	41863	13468	0	0	16287	0	0	0	98182	0	0	0	67082	0	0	0	0	0	0	0	0	0	0	0	0	0	0	0
1	2	3687074	39031516	11897171	73237	166187	108320	90887	0	0	0	0	205180	479431	67485	32204	140900	263465	115543	396041	228292	32277	1267871	93434	0	22841	0	0	151275	65754	0	0	134565	1593027	171251	169196	49073	85987	0	0	0	79936	0	0	0	0	0	0	0
1	4	12490366	32329638	9415441	30019	43955	0	0	0	0	0	0	79207	378736	109193	29970	59878	223837	266674	293490	128617	56690	604641	139313	15725	753212	83416	93830	65239	29434	22872	0	152083	1441986	51033	34515	0	26067	0	0	0	101765	0	0	0	0	0	0	0
1	6	10163843	30845192	18683224	44889	126316	19802	102935	0	0	0	0	196684	529659	111504	78552	90213	544076	241298	378818	159355	98336	328443	39984	0	55062	0	0	64100	79236	0	20494	97420	528462	0	0	0	31973	0	0	0	146972	0	0	0	0	0	0	0
1	8	9795046	28801776	12452038	57551	99097	21437	71656	0	87222	372538	153155	216583	393219	75811	0	43738	333087	234398	0	97358	89001	230577	44326	0	47659	0	0	66566	57635	0	0	71558	360248	0	0	0	38950	0	0	0	262107	0	0	0	0	0	0	0
1	10	10841605	25532288	5422852	0	0	0	0	0	0	36901	0	180832	336962	92150	39631	41573	479888	239044	183857	112884	55801	140755	0	68104	451501	41016	39324	0	44769	26536	0	35598	340299	0	0	0	0	0	0	0	87220	0	0	0	0	0	0	0
1	12	3937018	16673990	14789507	32498	102137	28360	29825	0	0	24425	0	163071	747081	56668	110187	55043	469342	104464	152957	70176	66654	71975	0	0	26746	0	0	17425	123744	18724	0	74091	329413	0	0	0	21223	0	0	68294	43643	0	0	0	0	0	0	0
1	17	10784403	11542388	17203762	0	118977	0	26400	0	82761	548039	219821	214838	445038	126949	0	0	305609	220158	185707	82663	101894	78251	0	0	50851	0	0	17771	49395	20477	0	26126	116780	0	0	0	23676	0	0	0	61127	0	0	0	0	0	0	0
1	24	3504382	7160634	4737022	0	0	0	0	0	0	0	0	300947	1027977	62954	21489	0	379998	66308	19560	45937	29362	68833	0	0	0	0	0	0	71677	18186	0	54245	125527	0	0	0	0	0	120028	157045	0	0	0	0	0	0	0	0
1	31	3569050	7185986	2281945	0	0	0	0	0	0	0	0	346535	361618	46840	0	0	258182	64553	74580	44656	42904	47966	0	0	0	0	0	0	68275	0	0	0	73845	0	0	0	0	118448	0	0	0	0	0	0	0	0	0	0
1	38	11077471	9429455	18930692	40450	129665	29929	25786	0	0	108622	47373	291417	383316	60140	0	0	160244	231971	156014	37929	60343	48227	0	0	28291	0	0	0	88191	0	0	0	113081	0	0	0	43500	0	0	0	0	0	0	0	0	0	0	0
1	2	12253280	59601980	22053168	211310	151430	162115	299973	0	0	30224	0	137126	207162	57178	52085	100473	235870	178328	0	170111	232419	921056	160452	0	102494	0	0	767218	39414	0	0	275532	3548695	137528	918155	309888	779230	0	0	0	443947	0	0	0	0	0	0	0
1	4	12836673	36786096	11986420	95887	151355	0	242530	0	0	39008	0	211202	512061	127599	46102	85519	321218	294378	504699	110367	108699	565104	104485	0	58344	0	0	155886	72395	22705	0	40983	1083013	25894	58380	0	113357	0	0	0	330719	0	0	0	0	0	0	0
1	10	12161492	26794464	14879520	55448	81735	0	64625	0	0	0	0	206711	462151	97736	106480	113393	389401	236206	396793	93828	180016	228826	0	0	81187	0	0	35406	73891	38642	0	161205	379505	0	29004	0	37369	163991	0	0	0	0	0	0	0	0	0	0
1	12	8692733	14403690	10154924	35547	133583	0	63413	0	0	63355	30516	135672	408977	116233	28697	28620	386316	213195	252323	61405	75872	84770	0	0	40786	0	0	20939	43732	22745	0	20844	172030	0	0	0	37163	0	0	0	0	0	0	0	0	0	0	0
1	17	10375651	17149750	11112548	49692	143628	25472	35238	0	0	66397	30875	249266	468800	88957	23928	43577	427192	201871	255708	84283	118663	174946	0	0	58290	0	0	53060	82804	0	0	71647	400907	0	0	0	39013	142658	0	0	0	0	0	0	0	0	0	0
1	38	12409937	17787946	5475878	0	0	0	0	0	0	0	0	519322	778401	57443	26690	80062	488356	139182	189238	56278	94047	42274	0	243542	443775	54696	43373	0	318065	39205	0	0	63126	0	0	0	0	0	0	0	0	0	0	0	0	0	0	0
1	30	10022184	13709720	2672228	0	0	0	0	0	0	0	0	287245	515947	64654	30063	45673	263569	201465	205221	51986	146402	42106	0	144523	234084	0	0	0	121987	0	0	0	66285	0	0	0	0	0	0	0	0	0	0	0	0	0	0	0
2	2	1010529	38727368	21721298	0	0	0	0	0	0	0	0	0	459273	1460106	0	219296	416283	0	1335375	193757	2051929	0	0	0	0	0	0	0	98602	0	0	2803992	3088630	0	0	0	0	0	0	0	169986	0	82091	390853	487048	0	0	0
2	4	10034993	34824824	22063322	0	0	0	0	0	0	0	0	0	317858	1527570	0	134018	564018	289975	1533378	111151	971032	0	0	0	0	0	0	0	89700	0	0	767157	1792187	0	0	0	0	0	0	0	322149	0	137470	738398	438433	0	0	0
2	6	6475804	23281892	22173524	0	0	0	0	0	0	0	0	0	372212	1614690	0	81400	613455	0	1199144	107829	430603	0	0	0	0	0	0	0	85318	0	0	304072	965954	0	0	0	0	0	0	0	0	0	149342	58408	194923	0	0	0
2	8	4207842	22530864	20187180	0	0	0	0	0	0	0	0	0	0	1284434	0	0	786592	114744	989064	96111	237168	0	0	0	0	0	0	0	71320	0	0	201577	635802	0	0	0	0	0	0	0	0	0	144329	50934	122707	0	0	0
2	10	5922406	19169096	20374520	0	0	0	0	0	0	0	0	0	405666	1611442	0	0	932532	195537	1067208	86369	158730	0	0	0	0	0	0	0	88964	0	0	160750	634077	0	0	0	0	0	0	0	0	0	149357	0	85937	0	0	0
2	12	4960355	12659684	17507498	0	0	0	0	0	0	0	0	0	313977	1822874	0	0	455258	169600	619289	70602	140287	0	0	0	0	0	0	0	70818	0	0	138394	450277	0	0	0	0	0	0	0	0	0	109550	66400	0	0	0	0
2	17	2804083	14909388	18389214	0	0	0	0	0	0	0	0	0	610602	1751445	0	0	609337	73314	485546	67593	126403	0	0	0	0	0	0	0	168533	0	0	108461	307856	0	0	0	0	0	0	0	0	0	155897	0	0	0	0	0
2	24	6376262	13559166	17236420	0	0	0	0	0	0	0	0	0	455010	1362259	0	0	380959	212866	276098	64017	144594	0	0	0	0	0	0	0	422782	0	0	160989	485865	0	0	0	0	0	0	0	67701	0	102666	127496	0	0	0	0
2	31	7397656	13243359	14363219	0	0	0	0	0	0	0	0	0	278565	1267176	0	0	214566	245828	259050	0	113978	0	0	0	0	0	0	0	94911	0	0	141504	215128	0	0	0	0	0	0	0	0	0	75904	0	0	0	0	0
2	2	9259010	40630348	19521092	0	0	0	0	181589	1750241	0	0	0	382431	2215944	0	440239	435450	287020	186202	335016	2138209	0	0	0	309076	0	0	0	159463	0	0	3026777	5038846	0	0	0	0	0	0	0	709439	181589	0	1679303	970835	0	0	0
2	4	7630659	41248828	19335886	0	0	0	0	533694	3231226	0	0	0	1032153	3529610	0	219053	774406	244253	116713	208379	1326790	0	0	0	517859	0	0	0	253244	0	0	1457064	4364428	0	0	0	0	0	0	0	220258	533694	102114	465063	639620	0	0	0
2	6	13439716	25987066	16695018	0	0	0	0	558694	2100847	0	0	0	452946	1951515	0	101823	868557	376468	81331	142672	421165	0	0	71823	351027	0	0	0	128296	0	0	477286	1588944	0	0	0	0	0	0	0	0	558694	74394	70256	195663	0	0	0
2	8	14932552	27185830	12013149	0	0	0	0	771501	1918177	0	0	0	399546	1851686	0	0	942440	372290	47673	129876	365872	0	0	89727	266982	0	0	0	119916	0	0	362959	1184013	0	0	0	0	0	0	0	134793	771501	82462	302059	164671	0	0	0
2	10	14329258	20935608	7146296	0	0	0	0	802837	1172759	0	0	0	318789	1603978	0	0	732524	403425	0	99447	187567	0	0	109376	188759	0	0	0	73493	0	0	160271	600701	0	0	0	0	0	0	0	0	802837	76549	21137	0	0	0	0
2	12	8040864	20732674	10237341	0	0	0	0	1397095	1711178	0	0	0	627725	2354736	0	99514	1298348	270453	0	126959	126361	0	0	214437	223465	0	0	0	206206	0	0	171542	685724	0	0	0	0	0	0	0	0	1397095	142946	113374	0	0	0	0
2	17	7839988	21585624	4328360	0	0	0	0	2755156	890084	0	0	0	763064	2827293	0	96888	1906597	0	0	110198	168153	0	0	515832	149603	0	0	0	225072	0	0	121680	404846	0	0	0	0	0	0	0	0	2755156	284657	28950	0	0	0	0
2	24	5485884	18440556	6040320	0	0	0	0	1489966	1291875	0	0	0	406811	1508990	0	0	717186	210000	0	91564	55863	0	0	255123	80900	0	0	0	82897	0	0	104145	364677	0	0	0	0	0	0	0	0	1489966	134186	0	0	0	0	0
2	31	7392764	15679262	1786923	0	0	0	0	1948726	564229	0	0	0	678098	1707370	0	0	657775	184499	0	61131	0	0	0	322914	0	0	0	0	204616	0	0	0	0	0	0	0	0	0	0	0	0	1948726	85555	0	0	0	0	0
2	2	4720558	53577564	22200060	0	0	0	0	0	0	0	0	0	620155	1656252	0	833514	227134	0	903155	874727	1961189	0	0	0	0	0	0	0	427945	0	0	5280022	3290952	0	0	0	0	0	0	0	337076	0	65936	788424	946784	0	0	0
2	4	3028064	28931898	33199066	0	0	0	0	0	0	0	0	0	223607	784503	0	0	409488	69804	731804	143568	960000	0	0	0	0	0	0	0	64220	0	0	1219986	1882458	0	0	0	0	0	0	0	0	0	107755	0	269365	0	0	0
2	6	10976600	26249630	18901088	0	0	0	0	0	0	0	0	0	404926	1415373	0	114147	406107	310887	714260	145639	595593	0	0	0	0	0	0	0	133696	0	0	952516	1855618	0	0	0	0	0	0	0	370308	0	101230	699263	222766	0	0	0
2	8	4503748	20644704	30343996	0	0	0	0	0	0	0	0	0	419667	1275726	0	0	1176570	95196	1109999	187912	399472	0	0	0	0	0	0	0	64570	0	0	474733	952383	0	0	0	0	0	0	0	0	0	257075	28993	115336	0	0	0
2	10	5499936	18668756	23453180	0	0	0	0	0	0	0	0	0	502252	1636214	0	0	620211	160493	493547	135142	559178	0	0	0	0	0	0	0	98541	0	0	405269	625792	0	0	0	0	0	0	0	0	0	145806	0	157795	0	0	0
2	12	1927396	13661665	19679794	0	0	0	0	0	0	0	0	0	452773	1292119	0	0	553103	0	326331	120675	140666	0	0	0	0	0	0	0	91255	0	0	107663	0	0	0	0	0	0	0	0	0	0	154138	0	0	0	0	0
2	17	5375006	15961544	14400630	0	0	0	0	0	0	0	0	0	202940	836525	0	0	286456	205343	247589	70652	91918	0	0	0	0	0	0	0	0	0	0	71173	0	0	0	0	0	0	0	0	0	0	70463	30731	0	0	0	0
2	24	1358019	16917692	20608174	0	0	0	0	0	0	0	0	0	810751	2077559	0	0	533307	0	337712	107272	157685	0	0	0	0	0	0	0	161722	0	0	105817	131088	0	0	0	0	0	0	0	0	0	203927	0	0	0	0	0
2	31	5326047	14383824	16285645	0	0	0	0	0	0	0	0	0	552010	1122975	0	0	246197	0	500875	73709	145349	0	0	0	0	0	0	0	254026	0	0	151513	355535	0	0	0	0	0	0	0	0	0	81686	0	0	0	0	0
2	4	3139614	41883428	16353254	0	0	0	0	0	0	0	0	0	325249	1448476	0	195130	321558	111242	575041	191507	648308	0	0	0	0	0	0	0	208664	0	0	749639	847584	0	0	0	0	0	0	0	114388	0	136726	241130	113487	0	0	0
2	6	6516330	29997484	15248445	0	0	0	0	0	0	0	0	0	384169	1873733	0	129119	755024	169999	578472	186111	353564	0	0	0	0	0	0	0	298506	0	0	352987	777597	0	0	0	0	0	0	0	296736	0	236055	668160	68228	0	0	0
2	8	7704504	21424950	22325362	0	0	0	0	0	0	0	0	0	149258	1186786	0	0	409187	239062	277691	108451	129226	0	0	0	0	0	0	0	155158	0	0	127185	183596	0	0	0	0	0	0	0	147408	0	87167	269764	0	0	0	0
2	10	3319582	26439036	13042483	0	0	0	0	0	0	0	0	0	0	2031150	0	138508	1340444	89940	471403	198402	126622	0	0	0	0	0	0	0	117720	0	0	171690	359615	0	0	0	0	0	0	0	89556	0	214832	167071	0	0	0	0
2	12	12048361	22311404	12438487	0	0	0	0	0	0	0	0	0	290796	2123152	0	90956	1012634	309097	386272	159740	145416	0	0	0	0	0	0	0	141333	0	0	181543	327109	0	0	0	0	0	0	0	127815	0	145394	294789	0	0	0	0
2	17	3670702	16019887	15668912	0	0	0	0	0	0	0	0	0	257157	1290392	0	0	586651	97576	82291	107834	96237	0	0	0	0	0	0	0	62464	0	0	106183	166650	0	0	0	0	0	0	0	0	0	172385	0	0	0	0	0
2	24	5159468	14488264	12692818	0	0	0	0	0	0	0	0	0	511862	2454461	0	0	522488	189433	52331	100053	103606	0	0	0	0	0	0	0	549676	0	0	95461	117739	0	0	0	0	0	0	0	0	0	133841	0	0	0	0	0
2	31	2866134	17221076	18036384	0	0	0	0	0	0	0	0	0	796387	2299849	0	0	635900	87342	47898	106694	54164	0	0	0	0	0	0	0	263386	0	0	50874	103992	0	0	0	0	0	0	0	0	0	207565	0	0	0	0	0
2	38	6611208	16711158	23528006	0	0	0	0	0	0	0	0	0	1163330	2190665	0	0	466378	145606	122214	83036	0	0	0	0	0	0	0	0	500033	0	0	0	0	0	0	0	0	0	0	0	0	0	90107	0	0	0	0	0
2	2	3075826	51269948	17604996	0	0	0	0	0	0	0	0	0	357086	1126371	0	251273	776065	86748	1082362	305442	1039912	0	0	0	0	0	0	0	90060	0	0	2426751	3358289	0	0	0	0	0	0	0	522856	0	83987	1340207	192952	0	0	0
2	4	7500790	28985800	17696538	0	0	0	0	0	0	0	0	0	220246	1565905	0	155260	650661	250016	1259128	137211	932707	0	0	0	0	0	0	0	73841	0	0	1012602	1786828	0	0	0	0	0	0	0	297565	0	97070	667548	271258	0	0	0
2	6	7577658	33852744	22305720	0	0	0	0	0	0	0	0	0	588785	2045174	0	199046	1795879	247669	1593079	175630	426096	0	0	0	0	0	0	0	142685	0	0	488995	959979	0	0	0	0	0	0	0	369378	0	149155	677671	0	0	0	0
2	8	8208057	28172564	21802654	0	0	0	0	0	0	0	0	0	433798	1833346	0	135398	1638326	268343	1479094	154962	247865	0	0	0	0	0	0	0	104108	0	0	270501	666040	0	0	0	0	0	0	0	107238	0	138814	201218	0	0	0	0
2	10	6423798	23108194	24335454	0	0	0	0	0	0	0	0	0	330646	2107962	0	138265	2236978	182428	1826410	125226	255527	0	0	0	0	0	0	0	129496	0	0	245471	748443	0	0	0	0	0	0	0	385898	0	185653	821047	116311	0	0	0
2	12	9663630	28944448	24532042	0	0	0	0	0	0	0	0	0	625115	1743948	0	183261	2226466	198698	1344092	148341	132847	0	0	0	0	0	0	0	174558	0	0	118571	352136	0	0	0	0	0	0	0	0	0	217406	86922	0	0	0	0
2	17	6069132	17004590	16939956	0	0	0	0	0	0	0	0	0	383916	2040123	0	0	567923	201290	291309	99659	209618	0	0	0	0	0	0	0	101320	0	0	136780	188547	0	0	0	0	0	0	0	0	0	97298	22687	0	0	0	0
2	24	8118548	15817684	12096137	0	0	0	0	0	0	0	0	0	393982	1801706	0	0	429248	268046	124839	56611	89633	0	0	0	0	0	0	0	98076	0	0	60445	0	0	0	0	0	0	0	0	0	0	113491	0	0	0	0	0
2	30	10104131	16251001	23769700	0	0	0	0	0	0	0	0	0	3738632	7057655	0	194244	1104866	0	314847	86525	67643	0	0	0	0	0	0	0	1855679	0	0	57141	144726	0	0	0	0	0	0	0	0	0	150035	43216	0	0	0	0
2	2	11150802	48362790	18368332	0	0	0	0	374715	1592429	0	0	0	521635	2336292	0	164118	587171	344691	127718	229445	929988	0	0	0	451093	0	0	0	122414	0	0	1531907	2509130	0	0	0	0	0	0	0	267160	374715	56318	535583	190132	0	0	0
2	4	8170686	38413144	13268206	0	0	0	0	791756	2420176	0	0	0	661556	2327736	0	145751	533207	187218	118938	203393	456627	0	0	0	691216	0	0	0	143433	0	0	495239	1235542	0	0	0	0	0	0	0	140719	791756	106747	341368	186737	0	0	0
2	6	10515526	23187074	10387362	0	0	0	0	349989	755189	0	0	0	237359	1956951	0	89618	710682	306620	94389	97228	131525	0	0	0	363604	0	0	0	101568	0	0	158543	454046	0	0	0	0	0	0	0	69320	349989	51155	0	0	0	0	0
2	8	7418583	17346808	6917191	0	0	0	0	598671	556629	0	0	0	237345	2102702	0	0	704745	0	0	121218	70658	0	0	0	204492	0	0	0	106386	0	0	75278	156485	0	0	0	0	0	0	0	0	598671	38868	41971	0	0	0	0
2	10	10479252	26024094	8343970	0	0	0	0	1011588	1353214	0	0	0	455788	1885920	0	0	1080736	260048	0	160664	70000	0	0	149635	285726	0	0	0	168660	0	0	96810	277210	0	0	0	0	0	0	0	0	1011588	77355	65157	0	0	0	0
2	12	9429762	21056812	6186920	0	0	0	0	1643584	1014733	0	0	0	496847	2106806	0	0	1127226	188509	0	139754	111997	0	0	222535	256144	0	0	0	134379	0	0	103047	336312	0	0	0	0	0	0	0	0	1643584	91815	0	0	0	0	0
2	17	9371628	14281379	3135269	0	0	0	0	960547	258203	0	0	0	320981	2358824	0	0	685554	316487	0	126331	64279	0	0	145801	93582	0	0	0	219431	0	0	62090	129502	0	0	0	0	0	0	0	0	960547	85027	26042	0	0	0	0
2	24	5366109	16137644	3060174	0	0	0	0	1515960	306783	0	0	0	846864	2706960	0	0	890923	158886	0	97309	67294	0	0	267068	0	0	0	0	192184	0	0	0	113867	0	0	0	0	0	0	0	0	1515960	100911	0	0	0	0	0
2	30	2890129	17622296	2726681	0	0	0	0	1493043	552220	0	0	0	949073	2403249	0	84047	914951	49014	0	114873	0	0	0	331870	0	0	0	0	647146	0	0	0	128734	0	0	0	0	0	0	0	0	1493043	114927	0	0	0	0	0
2	4	6862504	34689852	13218917	0	0	0	0	0	0	0	0	0	270506	924661	0	253707	0	222909	409159	166133	566086	0	0	0	0	0	0	0	198121	0	0	1274092	1578533	0	0	0	0	0	0	0	595627	0	0	1640534	205897	0	0	0
2	6	1786528	47532300	19127430	0	0	0	0	0	0	0	0	0	350986	1239364	0	188505	971086	70429	669775	186287	445999	0	0	0	0	0	0	0	86346	0	0	659508	1254412	0	0	0	0	0	0	0	568532	0	159166	1464104	0	0	0	0
2	6	4472054	40887164	33522004	0	0	0	0	0	0	0	0	0	305739	1142866	0	166374	770745	105135	643084	204078	463580	0	0	0	0	0	0	0	92080	0	0	624098	1272485	0	0	0	0	0	0	0	180790	0	153495	408015	57224	0	0	0
2	8	9660297	30020172	17570366	0	0	0	0	0	0	0	0	0	84612	904797	0	0	914907	298472	728047	222040	219293	0	0	0	0	0	0	0	0	0	0	654297	1108347	0	0	0	0	0	0	0	317527	0	135252	731280	0	0	0	0
2	10	6789607	32192694	13292643	0	0	0	0	0	0	0	0	0	640518	1532148	0	199395	707082	172864	383340	152014	163681	0	0	0	0	0	0	0	404028	0	0	331175	668170	0	0	0	0	0	0	0	366277	0	90468	954472	0	0	0	0
2	12	9348026	23866112	14682973	0	0	0	0	0	0	0	0	0	1050902	3945832	0	378953	969724	252493	416873	222882	411486	0	0	0	0	0	0	0	647418	0	0	1076908	2445217	0	0	0	0	0	0	0	163636	0	131288	370971	334664	0	0	0
2	17	5409480	15888248	10821162	0	0	0	0	0	0	0	0	0	302719	977596	0	0	241937	184393	152213	141946	228524	0	0	0	0	0	0	0	246267	0	0	605692	568477	0	0	0	0	0	0	0	0	0	65550	149545	0	0	0	0
2	24	723359	9967296	11340314	0	0	0	0	0	0	0	0	0	194299	470159	0	0	0	0	42942	57690	148793	0	0	0	0	0	0	0	160615	0	0	173715	0	0	0	0	0	0	0	0	0	0	0	0	0	0	0	0
2	31	2678313	16203149	20592638	0	0	0	0	0	0	0	0	0	463655	1360946	0	0	800509	88213	0	101286	78078	0	0	0	0	0	0	0	128718	0	0	172610	387128	0	0	0	0	0	0	0	0	0	208946	0	0	0	0	0
2	2	248350	43386144	9946849	0	0	0	0	0	0	0	0	0	312543	626848	0	432602	0	0	277070	184222	480314	0	0	0	0	0	0	0	145875	0	0	765642	495163	0	0	0	0	0	0	0	346352	0	0	1156131	0	0	0	0
2	4	10107230	37236040	16990118	0	0	0	0	0	0	0	0	0	521946	1980606	0	104575	201356	266247	920595	183887	826821	0	0	0	0	0	0	0	125176	0	0	1120949	1673710	0	0	0	0	0	0	0	544560	0	114208	1072770	227007	0	0	0
2	6	8882002	27123016	18411202	0	0	0	0	0	0	0	0	0	477292	2087437	0	153337	366238	272965	1008243	179084	532348	0	0	0	0	0	0	0	132730	0	0	628511	1178349	0	0	0	0	0	0	0	273451	0	170239	603208	181317	0	0	0
2	8	3572096	23446838	32657892	0	0	0	0	0	0	0	0	0	570364	2291240	0	111967	632034	133129	680106	194379	176390	0	0	0	0	0	0	0	119583	0	0	217761	440324	0	0	0	0	0	0	0	0	0	171659	96253	0	0	0	0
2	10	6926422	17087318	15005906	0	0	0	0	0	0	0	0	0	342541	2580910	0	0	468248	219888	465690	141817	188797	0	0	0	0	0	0	0	77088	0	0	239151	398343	0	0	0	0	0	0	0	0	0	121265	0	0	0	0	0
2	12	4355432	17417294	24933236	0	0	0	0	0	0	0	0	0	607430	2306004	0	0	506143	122411	183522	122620	101445	0	0	0	0	0	0	0	122470	0	0	112157	174124	0	0	0	0	0	0	0	0	0	162087	0	0	0	0	0
2	17	6955376	18477180	18817728	0	0	0	0	0	0	0	0	0	516844	2831671	0	0	379620	237622	83426	99078	97774	0	0	0	0	0	0	0	118460	0	0	70442	97903	0	0	0	0	0	0	0	0	0	109153	0	0	0	0	0
2	24	4138511	15812986	17992540	0	0	0	0	0	0	0	0	0	1113890	3028312	0	0	405743	141253	57248	102125	51751	0	0	0	0	0	0	0	209328	0	0	0	0	0	0	0	0	0	0	0	0	0	82893	0	0	0	0	0
2	31	6603699	13325809	15384796	0	0	0	0	0	0	0	0	0	1333674	3040232	0	0	568276	247334	93753	80828	58404	0	0	0	0	0	0	0	506793	0	0	0	93718	0	0	0	0	0	0	0	0	0	91575	0	0	0	0	0
2	38	5938964	12554272	11832168	0	0	0	0	0	0	0	0	0	647093	1995093	0	0	294410	166571	110906	115231	0	0	0	0	0	0	0	0	177414	0	0	44837	137628	0	0	0	0	0	0	0	0	0	90596	0	0	0	0	0
2	45	5613436	16011340	28953952	0	0	0	0	0	0	0	0	0	991141	2233477	0	79816	377436	0	303281	98255	0	0	0	0	0	0	0	0	434104	0	0	0	129907	0	0	0	0	0	0	0	0	0	73155	0	0	0	0	0
2	2	7682005	61906769	35002083	0	0	0	0	0	104650	0	0	75768	0	0	0	287620	0	115608	84725	41866	425656	0	0	0	0	0	0	0	0	0	0	0	0	93838	0	0	0	0	0	0	0	0	0	0	0	0	388528	0
2	4	6249487	32867996	13453901	0	0	0	0	0	0	0	0	31637	0	0	0	135629	0	112204	38097	0	452619	0	0	0	128259	0	0	0	0	0	0	0	0	0	0	0	0	0	0	0	0	0	0	0	0	75175	114721	0
2	6	10399117	34381939	21510633	0	0	0	0	0	67859	0	0	60672	0	0	0	325172	0	136901	49553	0	710724	0	0	0	207993	0	0	0	0	0	0	0	0	0	0	0	0	0	0	0	0	0	0	0	0	113235	131551	87632
2	8	11662823	38630660	20414309	0	0	0	0	0	0	0	0	64352	0	0	0	272537	0	207104	0	0	261804	0	0	0	44411	0	0	20452	0	0	0	0	0	0	0	0	0	0	0	0	0	0	0	0	0	0	0	0
2	10	9285140	27330315	19188455	0	0	0	0	0	0	0	0	54264	49379	0	0	174139	0	149001	50938	31011	373372	0	0	0	95228	0	0	0	0	0	0	0	0	0	0	0	0	136938	0	0	0	0	0	0	0	57295	86663	0
2	12	15833630	44566415	10754077	0	0	0	0	0	0	0	0	49358	0	0	0	288869	0	198885	0	16981	360841	0	0	0	105205	0	0	0	0	0	0	0	0	0	0	0	0	115223	0	0	0	0	0	0	0	49597	47316	49076
2	17	6875328	19509254	7742541	0	0	0	0	0	0	0	0	43226	43549	0	0	183770	0	116729	0	0	326403	0	0	0	97169	0	0	0	0	0	0	0	0	0	0	0	0	179192	0	0	0	0	0	0	0	65998	0	53554
2	24	5899802	13348905	7702373	0	0	0	0	0	0	0	0	0	0	0	0	0	0	0	0	0	756197	0	0	0	228250	0	0	0	0	0	0	0	0	0	0	0	0	0	0	0	0	0	0	0	0	116777	73813	113935
2	31	7310090	13083839	7429332	0	0	0	0	0	0	0	0	0	0	0	0	109134	0	127064	0	0	220682	0	0	0	74698	0	0	0	0	0	0	0	0	0	0	0	0	0	0	0	0	0	0	0	0	46199	0	0
2	38	10136750	13349842	5304535	0	0	0	0	0	0	0	0	43329	0	0	0	109444	0	151691	0	0	359062	0	0	0	112915	0	0	0	0	0	0	0	0	0	0	0	0	0	0	0	0	0	0	0	0	0	0	0
2	45	10832201	18865256	9469444	0	0	0	0	0	0	0	0	82857	0	0	0	245909	0	167282	0	0	306637	0	0	0	90372	0	0	0	0	0	0	0	0	0	0	0	0	0	0	0	0	0	0	0	0	0	0	0
2	2	7963868	54103244	18888012	0	0	0	0	0	0	0	0	101145	0	0	0	0	0	141833	0	0	777417	0	0	0	101770	0	0	150418	0	0	0	0	286125	0	0	0	0	0	0	0	0	0	0	0	0	71131	686685	0
2	4	16273901	51441966	22448669	0	0	0	0	23579	0	0	0	100005	40133	0	0	168497	0	226613	53987	0	1581122	0	0	0	367412	0	0	86972	0	0	0	0	372685	0	0	0	0	0	0	0	0	0	0	0	0	195045	440732	182867
2	6	14830164	36998726	11683135	0	0	0	0	31516	0	0	0	53765	0	0	0	201148	0	228949	23501	0	487656	0	0	0	109409	0	0	25502	0	0	0	0	88978	0	0	0	0	0	0	0	0	0	0	0	0	72564	127495	0
2	8	13930383	29208761	13240014	0	0	0	0	64274	0	0	0	92522	0	0	0	241226	0	224039	0	0	426298	0	0	0	76603	0	0	28198	0	0	0	0	0	0	0	0	0	0	0	0	0	0	0	0	0	0	119556	0
2	10	13727461	26598270	8045649	0	0	0	0	71291	0	0	0	63302	0	0	0	310866	0	192695	0	0	358586	0	0	0	114597	0	0	0	0	0	0	0	48492	0	0	0	0	0	0	0	0	0	0	0	0	70858	0	0
2	12	9338079	21611023	13432064	0	0	0	0	0	0	0	0	85812	50803	0	0	298695	0	147713	0	0	424182	0	0	0	113898	0	0	0	0	0	0	0	0	0	0	0	0	0	0	0	0	0	0	0	0	122190	0	0
2	17	9963934	17625849	5978836	0	0	0	0	66757	0	0	0	62667	0	0	0	332318	0	144540	0	0	722565	0	0	0	246010	0	0	0	0	0	0	0	0	0	0	0	0	0	0	0	0	0	0	0	0	134719	0	114508
2	24	8474985	13053616	6094197	0	0	0	0	50418	0	0	0	65718	0	0	0	225588	0	142241	0	0	219580	0	0	0	67589	0	0	0	0	0	0	0	0	0	0	0	0	0	0	0	0	0	0	0	0	0	0	0
2	31	6243891	9404664	7004130	0	0	0	0	44624	0	0	0	58396	0	0	0	232459	0	84524	0	0	627679	0	0	0	228145	0	0	0	0	0	0	0	0	0	0	0	0	0	0	0	0	0	0	0	0	117715	43794	110572
2	38	7922114	13164507	6671047	0	0	0	0	65136	0	0	0	69161	0	0	0	168866	0	118912	0	0	176959	0	0	0	52087	0	0	0	0	0	0	0	0	0	0	0	0	0	0	0	0	0	0	0	0	37834	0	0
2	2	3030946	74806774	28726732	0	151734	88861	127999	0	0	0	0	0	0	0	0	0	0	60321	144691	0	444870	0	0	0	96195	0	0	0	0	0	0	0	0	0	0	0	0	0	0	0	0	0	0	0	0	0	331884	0
2	4	8421718	62216322	74473634	0	79148	76229	68293	0	0	0	0	65436	0	0	0	111782	0	138841	265857	31360	431103	0	0	0	90968	0	0	0	0	0	0	0	135340	84897	0	0	0	0	0	0	0	0	0	0	0	55800	359207	0
2	6	5353627	43430017	69538609	0	0	36802	0	0	54702	0	0	51250	0	0	0	0	0	89574	208227	0	259474	0	0	0	63407	0	0	0	0	0	0	0	0	0	0	0	0	0	0	0	0	0	0	0	0	0	108423	0
2	8	11797820	47199252	50412721	0	0	36843	33923	0	0	0	0	46598	0	0	0	184272	0	157477	186331	0	444602	0	0	0	148002	0	0	0	0	0	0	0	0	0	0	0	0	0	0	0	0	0	0	0	0	73749	65878	69235
2	10	7969482	29723585	54686071	0	0	0	0	0	0	0	0	56186	0	0	0	151230	0	136060	247345	0	263463	0	0	0	73283	0	0	0	0	0	0	0	0	0	0	0	0	0	0	0	0	0	0	0	0	35837	73501	0
2	12	9518511	33427793	41667566	0	0	0	0	0	0	0	0	0	0	0	0	0	0	155845	120964	0	126470	0	0	0	0	0	0	0	0	0	0	0	0	0	0	0	0	0	0	0	0	0	0	0	0	0	30498	0
2	17	8490412	20402256	27776632	0	0	0	0	0	0	0	0	67002	40791	0	0	232542	0	147984	72481	0	300121	0	0	0	91864	0	0	0	0	0	0	0	0	0	0	0	0	0	0	0	0	0	0	0	0	52077	0	0
2	24	7107047	17840330	26411943	0	0	0	0	0	0	0	0	81713	47277	0	0	211925	0	125757	50413	0	308615	0	0	0	73584	0	0	0	0	0	0	0	0	0	0	0	0	196285	0	0	0	0	0	0	0	0	0	0
2	31	3994854	9239607	6874226	0	0	0	0	0	0	0	0	27641	23460	0	0	113822	0	75136	0	0	357107	0	0	0	114434	0	0	0	0	0	0	0	0	0	0	0	0	226132	0	0	0	0	0	0	0	0	0	0
2	38	9180309	14630557	14272742	0	0	0	0	0	54209	0	0	76832	0	0	0	271737	0	152848	0	0	282028	0	0	0	85945	0	0	0	0	0	0	0	0	0	0	0	0	205260	0	0	0	0	0	0	0	0	0	0
2	2	3704439	81987127	18842700	0	86316	35599	0	0	0	0	0	105356	0	0	0	0	0	0	75892	76083	935235	0	0	0	188346	0	0	0	0	0	0	0	225139	316128	0	0	0	0	0	0	0	0	0	0	0	91692	693095	85567
2	4	9732614	47449061	51316902	0	0	0	0	0	0	0	0	77985	36738	0	0	109274	0	124107	73095	33125	333989	0	0	0	21752	0	0	0	0	0	0	0	114840	0	0	0	0	0	0	0	0	0	0	0	0	0	275483	0
2	6	12852453	39384241	24420463	0	0	0	0	0	0	0	0	53391	0	0	0	139187	0	178149	46399	0	632223	0	0	0	163176	0	0	0	0	0	0	0	117793	0	0	0	0	0	0	0	0	0	0	0	0	99086	140489	81397
2	8	11052668	27607886	21189849	0	0	0	0	0	0	0	0	81518	0	0	0	142768	0	180120	33618	0	130877	0	0	0	0	0	0	0	0	0	0	0	0	0	0	0	0	0	0	0	0	0	0	0	0	0	86025	0
2	10	7072824	17374678	7695733	0	0	0	0	0	0	0	0	54565	0	0	0	124045	0	119471	0	0	319883	0	0	0	96961	0	0	0	0	0	0	0	0	0	0	0	0	0	0	0	0	0	0	0	0	59565	62107	0
2	12	7392851	16924565	8720044	0	0	0	0	0	0	0	0	102823	0	0	0	189368	0	113261	0	0	141060	0	0	0	26135	0	0	0	0	0	0	0	0	0	0	0	0	0	0	0	0	0	0	0	0	0	0	0
2	17	14720892	26172251	4345643	0	0	0	0	0	0	0	0	94737	0	0	0	327347	0	197649	0	0	700280	0	0	0	228385	0	0	0	0	0	0	0	0	0	0	0	0	0	0	0	0	0	0	0	0	119118	76965	0
2	24	5860581	9443098	1519235	0	0	0	0	0	0	0	0	62194	0	0	0	0	0	99042	0	0	408166	0	0	0	131342	0	0	0	0	0	0	0	0	0	0	0	0	0	0	0	0	0	0	0	0	0	0	0
2	31	5852197	9651639	1277011	0	0	0	0	0	0	0	0	63130	0	0	0	128107	0	111567	0	0	114806	0	0	0	0	0	0	0	0	0	0	0	0	0	0	0	0	0	0	0	0	0	0	0	0	0	0	0
2	38	11078313	17684478	2773333	0	0	0	0	0	0	0	0	85565	0	0	0	314378	0	155987	0	0	278443	0	0	0	91449	0	0	0	0	0	0	0	0	0	0	0	0	0	0	0	0	0	0	0	0	58976	32084	0
2	2	7149358	43815480	53583247	0	43895	30468	42990	0	36325	0	0	46506	39058	0	0	145702	0	115491	228486	42178	1153579	0	0	0	156415	0	0	145338	0	0	0	0	350005	0	0	0	0	0	0	0	0	0	0	0	0	85665	764718	77355
2	4	10191156	33675151	40852045	0	0	21621	0	0	44448	0	0	68309	46357	0	0	193225	0	169265	171549	35738	820455	0	0	0	122892	0	0	82488	0	0	0	0	189160	0	0	0	0	0	0	0	0	0	0	0	0	76456	387646	71894
2	6	8624319	37669067	61192330	0	0	29301	0	0	47098	0	0	65012	0	0	0	269305	0	139146	195210	37210	352267	0	0	0	0	0	0	44459	0	0	0	0	0	0	0	0	0	0	0	0	0	0	0	0	0	0	226051	0
2	8	8384575	36524645	29732947	0	0	0	0	0	0	0	0	57790	0	0	0	249885	0	123022	116988	30427	1004009	0	0	0	304913	0	0	0	0	0	0	0	0	0	0	0	0	0	0	0	0	0	0	0	0	161856	0	135173
2	10	9863855	28217877	29748098	0	0	0	0	0	0	0	0	71266	0	0	0	314981	0	166716	120592	25459	204871	0	0	0	38868	0	0	0	0	0	0	0	0	0	0	0	0	0	0	0	0	0	0	0	0	21527	80450	0
2	12	9590733	21330939	16816055	0	0	0	0	0	76252	0	0	55601	0	0	0	291031	0	133946	42114	0	608039	0	0	0	197406	0	0	0	0	0	0	0	0	0	0	0	0	0	0	0	0	0	0	0	0	115342	81832	0
2	17	8097425	15662331	12581284	0	0	0	0	0	0	0	0	72380	0	0	0	222856	0	129783	21990	0	744913	0	0	0	226691	0	0	0	0	0	0	0	0	0	0	0	0	0	0	0	0	0	0	0	0	129139	79196	126722
2	24	7285886	11540115	9809167	0	0	0	0	0	0	0	0	69400	0	0	0	131723	0	100445	0	0	132248	0	0	0	0	0	0	0	0	0	0	0	0	0	0	0	0	0	0	0	0	0	0	0	0	0	0	0
2	31	5900134	11191186	9324390	0	0	0	0	0	68962	0	0	0	0	0	0	0	0	0	0	0	144302	0	0	0	36809	0	0	0	0	0	0	0	0	0	0	0	0	0	0	0	0	0	0	0	0	0	0	0
2	38	13895174	16656338	8368678	0	0	0	0	0	0	0	0	57316	0	0	0	220279	0	200689	0	0	330392	0	0	0	110620	0	0	0	0	0	0	0	0	0	0	0	0	0	0	0	0	0	0	0	0	0	0	0
2	2	9597432	112842026	47357509	0	0	23625	0	0	0	0	0	0	0	0	0	176253	0	107846	91780	42515	1979744	0	0	0	115922	0	0	333315	0	0	0	0	529059	284674	0	0	0	0	0	0	0	0	0	0	0	69223	1788650	0
2	6	9469024	36833204	12216731	0	0	0	0	0	0	0	0	48687	23822	0	0	176051	0	139006	21694	0	1084913	0	0	0	291031	0	0	0	0	0	0	0	0	0	0	0	0	0	0	0	0	0	0	0	0	169790	201769	162793
2	8	10727354	53158057	18250933	0	0	0	0	0	0	0	0	44370	0	0	0	423132	0	162012	0	0	231109	0	0	0	0	0	0	0	0	0	0	0	0	0	0	0	0	0	0	0	0	0	0	0	0	0	98694	0
2	10	6874081	24039186	11731206	0	0	0	0	0	0	0	0	54342	46903	0	0	295752	0	97811	0	32676	202367	0	0	0	0	0	0	0	0	0	0	0	0	0	0	0	0	0	0	0	0	0	0	0	0	0	113770	0
2	12	5892028	20810197	8545343	0	0	0	0	0	0	0	0	68444	0	0	0	225708	0	108932	0	0	204107	0	0	0	46231	0	0	0	0	0	0	0	0	0	0	0	0	0	0	0	0	0	0	0	0	0	81919	0
2	17	4057284	15913472	4466989	0	0	0	0	0	0	0	0	59090	0	0	0	168520	0	0	0	0	659527	0	0	0	210320	0	0	0	0	0	0	0	0	0	0	0	0	0	0	0	0	0	0	0	0	172273	0	110072
2	24	6062258	12127868	1537893	0	0	0	0	0	0	0	0	79244	0	0	0	66048	0	99301	0	0	91926	0	0	0	0	0	0	0	0	0	0	0	0	0	0	0	0	0	0	0	0	0	0	0	0	0	0	0
2	31	7184826	14886166	1435766	0	0	0	0	0	0	0	0	62231	0	0	0	0	0	131101	0	0	295621	0	0	0	88451	0	0	0	0	0	0	0	0	0	0	0	0	0	0	0	0	0	0	0	0	91300	0	0
2	38	6983834	16908398	2032116	0	0	0	0	0	0	0	0	45044	0	0	0	0	0	100487	0	0	748957	0	0	0	257418	0	0	0	0	0	0	0	0	0	0	0	0	0	0	0	0	0	0	0	0	146869	58602	125991
2	2	9600071	57156812	42707028	0	0	35450	0	0	71585	0	0	0	0	0	0	165716	0	141127	173937	22774	1213882	0	0	0	62201	0	0	171017	0	0	0	0	510959	165554	0	0	0	0	0	0	0	0	0	0	0	0	1018010	0
2	4	7599015	38228188	23689440	0	0	0	0	0	0	0	0	30433	0	0	0	133130	0	126087	74453	0	287751	0	0	0	89398	0	0	33888	0	0	0	0	94038	0	0	0	0	0	0	0	0	0	0	0	0	0	260848	46782
2	6	6712670	26777303	20331260	0	0	0	0	0	0	0	0	22444	0	0	0	139967	0	0	44755	15465	636691	0	0	0	186381	0	0	0	0	0	0	0	49640	0	0	0	0	0	0	0	0	0	0	0	0	108889	121269	94581
2	8	8986820	34789659	41485617	0	0	0	0	0	60562	0	0	42281	0	0	0	241554	0	138224	101711	0	406257	0	0	0	64643	0	0	0	0	0	0	0	0	0	0	0	0	0	0	0	0	0	0	0	0	0	182837	0
2	10	6024298	18827952	20990083	0	0	0	0	0	0	0	0	46181	37533	0	0	114911	0	114629	58052	0	621613	0	0	0	143687	0	0	0	0	0	0	0	0	0	0	0	0	0	0	0	0	0	0	0	0	82706	191129	72568
2	12	8456400	19972081	18449529	0	0	0	0	0	0	0	0	41156	29168	0	0	193626	0	132745	42098	0	417385	0	0	0	132910	0	0	0	0	0	0	0	0	0	0	0	0	0	0	0	0	0	0	0	0	70108	58962	65438
2	17	4221331	10494189	1853160	0	0	0	0	0	0	0	0	0	0	0	0	0	0	64464	0	0	234105	0	0	0	67740	0	0	0	0	0	0	0	0	0	0	0	0	0	0	0	0	0	0	0	0	50179	0	36733
2	24	6497923	19494079	6602962	0	0	0	0	0	0	0	0	0	0	0	0	102218	0	114272	0	0	261198	0	0	0	69528	0	0	0	0	0	0	0	0	0	0	0	0	0	0	0	0	0	0	0	0	0	105186	0
2	31	7154000	8250596	6472217	0	0	0	0	0	0	0	0	83703	0	0	0	117860	0	120849	0	0	209690	0	0	0	61816	0	0	0	0	0	0	0	0	0	0	0	0	0	0	0	0	0	0	0	0	0	0	0
2	38	8154165	12964427	7875390	0	0	0	0	0	0	0	0	57178	0	0	0	0	0	135828	0	0	291969	0	0	0	95551	0	0	0	0	0	0	0	0	0	0	0	0	0	0	0	0	0	0	0	0	43219	0	50402
[truncated: 5 more columns]
